# Supplementary material for: Broad-scale ecological niches of pathogens vectored by the ticks Ixodes scapularis and Amblyomma americanum in North America
Source: PeerJ. 2024 Aug 23;12:e17944. doi: 10.7717/peerj.17944 (PMC11348911; doi:10.7717/peerj.17944)
Supplement: Supplemental Information 1 [file peerj-12-17944-s001.csv]

plotID	nlcdClass	decimalLongitude	decimalLatitude	elevation	collectDate	subsampleID	testingID	testResult	testPathogenName
BLAN_005	deciduousForest	-77.972736	39.086224	168.3	5/16/2016 15:37	BLAN_005.20160516.IXOSCA.N	BLAN_005.20160516.IXOSCA.N.T.013	Negative	Anaplasma phagocytophilum
BLAN_005	deciduousForest	-77.972736	39.086224	168.3	5/16/2016 15:37	BLAN_005.20160516.IXOSCA.N	BLAN_005.20160516.IXOSCA.N.T.005	Negative	Borrelia mayonii
BLAN_005	deciduousForest	-77.972736	39.086224	168.3	5/16/2016 15:37	BLAN_005.20160516.IXOSCA.N	BLAN_005.20160516.IXOSCA.N.T.022	Negative	Borrelia mayonii
BLAN_005	deciduousForest	-77.972736	39.086224	168.3	5/16/2016 15:37	BLAN_005.20160516.IXOSCA.N	BLAN_005.20160516.IXOSCA.N.T.001	Negative	Borrelia burgdorferi sensu lato
BLAN_005	deciduousForest	-77.972736	39.086224	168.3	5/16/2016 15:37	BLAN_005.20160516.IXOSCA.N	BLAN_005.20160516.IXOSCA.N.T.015	Negative	Ehrlichia muris-like
BLAN_005	deciduousForest	-77.972736	39.086224	168.3	5/16/2016 15:37	BLAN_005.20160516.IXOSCA.N	BLAN_005.20160516.IXOSCA.N.T.021	Positive	Borrelia miyamotoi
BLAN_005	deciduousForest	-77.972736	39.086224	168.3	5/16/2016 15:37	BLAN_005.20160516.IXOSCA.N	BLAN_005.20160516.IXOSCA.N.T.006	Negative	Ehrlichia muris-like
BLAN_005	deciduousForest	-77.972736	39.086224	168.3	5/16/2016 15:37	BLAN_005.20160516.IXOSCA.N	BLAN_005.20160516.IXOSCA.N.T.010	Negative	Babesia microti
BLAN_005	deciduousForest	-77.972736	39.086224	168.3	5/16/2016 15:37	BLAN_005.20160516.IXOSCA.N	BLAN_005.20160516.IXOSCA.N.T.013	Negative	Borrelia sp.
BLAN_005	deciduousForest	-77.972736	39.086224	168.3	5/16/2016 15:37	BLAN_005.20160516.IXOSCA.N	BLAN_005.20160516.IXOSCA.N.T.017	Negative	Ehrlichia muris-like
BLAN_005	deciduousForest	-77.972736	39.086224	168.3	5/16/2016 15:37	BLAN_005.20160516.IXOSCA.N	BLAN_005.20160516.IXOSCA.N.T.022	Negative	Babesia microti
BLAN_005	deciduousForest	-77.972736	39.086224	168.3	5/16/2016 15:37	BLAN_005.20160516.IXOSCA.N	BLAN_005.20160516.IXOSCA.N.T.009	Negative	Borrelia miyamotoi
BLAN_005	deciduousForest	-77.972736	39.086224	168.3	5/16/2016 15:37	BLAN_005.20160516.IXOSCA.N	BLAN_005.20160516.IXOSCA.N.T.001	Negative	Ehrlichia muris-like
BLAN_005	deciduousForest	-77.972736	39.086224	168.3	5/16/2016 15:37	BLAN_005.20160516.IXOSCA.N	BLAN_005.20160516.IXOSCA.N.T.016	Negative	Borrelia miyamotoi
BLAN_005	deciduousForest	-77.972736	39.086224	168.3	5/16/2016 15:37	BLAN_005.20160516.IXOSCA.N	BLAN_005.20160516.IXOSCA.N.T.004	Negative	Anaplasma phagocytophilum
BLAN_005	deciduousForest	-77.972736	39.086224	168.3	5/16/2016 15:37	BLAN_005.20160516.IXOSCA.N	BLAN_005.20160516.IXOSCA.N.T.001	Negative	Borrelia sp.
BLAN_005	deciduousForest	-77.972736	39.086224	168.3	5/16/2016 15:37	BLAN_005.20160516.IXOSCA.N	BLAN_005.20160516.IXOSCA.N.T.005	Negative	Babesia microti
BLAN_005	deciduousForest	-77.972736	39.086224	168.3	5/16/2016 15:37	BLAN_005.20160516.IXOSCA.N	BLAN_005.20160516.IXOSCA.N.T.005	Negative	Ehrlichia muris-like
BLAN_005	deciduousForest	-77.972736	39.086224	168.3	5/16/2016 15:37	BLAN_005.20160516.IXOSCA.N	BLAN_005.20160516.IXOSCA.N.T.007	Negative	Anaplasma phagocytophilum
BLAN_005	deciduousForest	-77.972736	39.086224	168.3	5/16/2016 15:37	BLAN_005.20160516.IXOSCA.N	BLAN_005.20160516.IXOSCA.N.T.012	Negative	Babesia microti
BLAN_005	deciduousForest	-77.972736	39.086224	168.3	5/16/2016 15:37	BLAN_005.20160516.IXOSCA.N	BLAN_005.20160516.IXOSCA.N.T.022	Negative	Anaplasma phagocytophilum
BLAN_005	deciduousForest	-77.972736	39.086224	168.3	5/16/2016 15:37	BLAN_005.20160516.IXOSCA.N	BLAN_005.20160516.IXOSCA.N.T.021	Negative	Anaplasma phagocytophilum
BLAN_005	deciduousForest	-77.972736	39.086224	168.3	5/16/2016 15:37	BLAN_005.20160516.IXOSCA.N	BLAN_005.20160516.IXOSCA.N.T.013	Negative	Ehrlichia muris-like
BLAN_005	deciduousForest	-77.972736	39.086224	168.3	5/16/2016 15:37	BLAN_005.20160516.IXOSCA.N	BLAN_005.20160516.IXOSCA.N.T.009	Negative	Ehrlichia muris-like
BLAN_005	deciduousForest	-77.972736	39.086224	168.3	5/16/2016 15:37	BLAN_005.20160516.IXOSCA.N	BLAN_005.20160516.IXOSCA.N.T.021	Negative	Borrelia burgdorferi sensu lato
BLAN_005	deciduousForest	-77.972736	39.086224	168.3	5/16/2016 15:37	BLAN_005.20160516.IXOSCA.N	BLAN_005.20160516.IXOSCA.N.T.004	Negative	Babesia microti
BLAN_005	deciduousForest	-77.972736	39.086224	168.3	5/16/2016 15:37	BLAN_005.20160516.IXOSCA.N	BLAN_005.20160516.IXOSCA.N.T.020	Negative	Anaplasma phagocytophilum
BLAN_005	deciduousForest	-77.972736	39.086224	168.3	5/16/2016 15:37	BLAN_005.20160516.IXOSCA.N	BLAN_005.20160516.IXOSCA.N.T.023	Negative	Borrelia burgdorferi sensu lato
BLAN_005	deciduousForest	-77.972736	39.086224	168.3	5/16/2016 15:37	BLAN_005.20160516.IXOSCA.N	BLAN_005.20160516.IXOSCA.N.T.005	Negative	Borrelia burgdorferi sensu lato
BLAN_005	deciduousForest	-77.972736	39.086224	168.3	5/16/2016 15:37	BLAN_005.20160516.IXOSCA.N	BLAN_005.20160516.IXOSCA.N.T.017	Negative	Borrelia sp.
BLAN_005	deciduousForest	-77.972736	39.086224	168.3	5/16/2016 15:37	BLAN_005.20160516.IXOSCA.N	BLAN_005.20160516.IXOSCA.N.T.020	Negative	Borrelia mayonii
BLAN_005	deciduousForest	-77.972736	39.086224	168.3	5/16/2016 15:37	BLAN_005.20160516.IXOSCA.N	BLAN_005.20160516.IXOSCA.N.T.010	Negative	Borrelia burgdorferi sensu lato
BLAN_005	deciduousForest	-77.972736	39.086224	168.3	5/16/2016 15:37	BLAN_005.20160516.IXOSCA.N	BLAN_005.20160516.IXOSCA.N.T.010	Negative	Borrelia sp.
BLAN_005	deciduousForest	-77.972736	39.086224	168.3	5/16/2016 15:37	BLAN_005.20160516.IXOSCA.N	BLAN_005.20160516.IXOSCA.N.T.007	Negative	Borrelia miyamotoi
BLAN_005	deciduousForest	-77.972736	39.086224	168.3	5/16/2016 15:37	BLAN_005.20160516.IXOSCA.N	BLAN_005.20160516.IXOSCA.N.T.020	Negative	Borrelia burgdorferi sensu lato
BLAN_005	deciduousForest	-77.972736	39.086224	168.3	5/16/2016 15:37	BLAN_005.20160516.IXOSCA.N	BLAN_005.20160516.IXOSCA.N.T.004	Negative	Borrelia mayonii
BLAN_005	deciduousForest	-77.972736	39.086224	168.3	5/16/2016 15:37	BLAN_005.20160516.IXOSCA.N	BLAN_005.20160516.IXOSCA.N.T.012	Negative	Borrelia mayonii
BLAN_005	deciduousForest	-77.972736	39.086224	168.3	5/16/2016 15:37	BLAN_005.20160516.IXOSCA.N	BLAN_005.20160516.IXOSCA.N.T.011	Negative	Ehrlichia muris-like
BLAN_005	deciduousForest	-77.972736	39.086224	168.3	5/16/2016 15:37	BLAN_005.20160516.IXOSCA.N	BLAN_005.20160516.IXOSCA.N.T.009	Negative	Borrelia mayonii
BLAN_005	deciduousForest	-77.972736	39.086224	168.3	5/16/2016 15:37	BLAN_005.20160516.IXOSCA.N	BLAN_005.20160516.IXOSCA.N.T.019	Negative	Ehrlichia muris-like
BLAN_005	deciduousForest	-77.972736	39.086224	168.3	5/16/2016 15:37	BLAN_005.20160516.IXOSCA.N	BLAN_005.20160516.IXOSCA.N.T.007	Negative	Ehrlichia muris-like
BLAN_005	deciduousForest	-77.972736	39.086224	168.3	5/16/2016 15:37	BLAN_005.20160516.IXOSCA.N	BLAN_005.20160516.IXOSCA.N.T.011	Negative	Borrelia mayonii
BLAN_005	deciduousForest	-77.972736	39.086224	168.3	5/16/2016 15:37	BLAN_005.20160516.IXOSCA.N	BLAN_005.20160516.IXOSCA.N.T.019	Negative	Borrelia sp.
BLAN_005	deciduousForest	-77.972736	39.086224	168.3	5/16/2016 15:37	BLAN_005.20160516.IXOSCA.N	BLAN_005.20160516.IXOSCA.N.T.018	Negative	Babesia microti
BLAN_005	deciduousForest	-77.972736	39.086224	168.3	5/16/2016 15:37	BLAN_005.20160516.IXOSCA.N	BLAN_005.20160516.IXOSCA.N.T.005	Negative	Anaplasma phagocytophilum
BLAN_005	deciduousForest	-77.972736	39.086224	168.3	5/16/2016 15:37	BLAN_005.20160516.IXOSCA.N	BLAN_005.20160516.IXOSCA.N.T.002	Negative	Borrelia sp.
BLAN_005	deciduousForest	-77.972736	39.086224	168.3	5/16/2016 15:37	BLAN_005.20160516.IXOSCA.N	BLAN_005.20160516.IXOSCA.N.T.018	Negative	Borrelia sp.
BLAN_005	deciduousForest	-77.972736	39.086224	168.3	5/16/2016 15:37	BLAN_005.20160516.IXOSCA.N	BLAN_005.20160516.IXOSCA.N.T.019	Negative	Babesia microti
BLAN_005	deciduousForest	-77.972736	39.086224	168.3	5/16/2016 15:37	BLAN_005.20160516.IXOSCA.N	BLAN_005.20160516.IXOSCA.N.T.015	Negative	Borrelia miyamotoi
BLAN_005	deciduousForest	-77.972736	39.086224	168.3	5/16/2016 15:37	BLAN_005.20160516.IXOSCA.N	BLAN_005.20160516.IXOSCA.N.T.006	Negative	Babesia microti
BLAN_005	deciduousForest	-77.972736	39.086224	168.3	5/16/2016 15:37	BLAN_005.20160516.IXOSCA.N	BLAN_005.20160516.IXOSCA.N.T.014	Negative	Ehrlichia muris-like
BLAN_005	deciduousForest	-77.972736	39.086224	168.3	5/16/2016 15:37	BLAN_005.20160516.IXOSCA.N	BLAN_005.20160516.IXOSCA.N.T.003	Negative	Babesia microti
BLAN_005	deciduousForest	-77.972736	39.086224	168.3	5/16/2016 15:37	BLAN_005.20160516.IXOSCA.N	BLAN_005.20160516.IXOSCA.N.T.012	Negative	Borrelia miyamotoi
BLAN_005	deciduousForest	-77.972736	39.086224	168.3	5/16/2016 15:37	BLAN_005.20160516.IXOSCA.N	BLAN_005.20160516.IXOSCA.N.T.012	Negative	Borrelia sp.
BLAN_005	deciduousForest	-77.972736	39.086224	168.3	5/16/2016 15:37	BLAN_005.20160516.IXOSCA.N	BLAN_005.20160516.IXOSCA.N.T.009	Negative	Babesia microti
BLAN_005	deciduousForest	-77.972736	39.086224	168.3	5/16/2016 15:37	BLAN_005.20160516.IXOSCA.N	BLAN_005.20160516.IXOSCA.N.T.019	Negative	Borrelia mayonii
BLAN_005	deciduousForest	-77.972736	39.086224	168.3	5/16/2016 15:37	BLAN_005.20160516.IXOSCA.N	BLAN_005.20160516.IXOSCA.N.T.001	Negative	Borrelia miyamotoi
BLAN_005	deciduousForest	-77.972736	39.086224	168.3	5/16/2016 15:37	BLAN_005.20160516.IXOSCA.N	BLAN_005.20160516.IXOSCA.N.T.001	Negative	Anaplasma phagocytophilum
BLAN_005	deciduousForest	-77.972736	39.086224	168.3	5/16/2016 15:37	BLAN_005.20160516.IXOSCA.N	BLAN_005.20160516.IXOSCA.N.T.015	Negative	Borrelia mayonii
BLAN_005	deciduousForest	-77.972736	39.086224	168.3	5/16/2016 15:37	BLAN_005.20160516.IXOSCA.N	BLAN_005.20160516.IXOSCA.N.T.023	Negative	Ehrlichia muris-like
BLAN_005	deciduousForest	-77.972736	39.086224	168.3	5/16/2016 15:37	BLAN_005.20160516.IXOSCA.N	BLAN_005.20160516.IXOSCA.N.T.021	Negative	Babesia microti
BLAN_005	deciduousForest	-77.972736	39.086224	168.3	5/16/2016 15:37	BLAN_005.20160516.IXOSCA.N	BLAN_005.20160516.IXOSCA.N.T.002	Negative	Babesia microti
BLAN_005	deciduousForest	-77.972736	39.086224	168.3	5/16/2016 15:37	BLAN_005.20160516.IXOSCA.N	BLAN_005.20160516.IXOSCA.N.T.013	Negative	Babesia microti
BLAN_005	deciduousForest	-77.972736	39.086224	168.3	5/16/2016 15:37	BLAN_005.20160516.IXOSCA.N	BLAN_005.20160516.IXOSCA.N.T.011	Positive	Borrelia burgdorferi sensu lato
BLAN_005	deciduousForest	-77.972736	39.086224	168.3	5/16/2016 15:37	BLAN_005.20160516.IXOSCA.N	BLAN_005.20160516.IXOSCA.N.T.017	Negative	Borrelia mayonii
BLAN_005	deciduousForest	-77.972736	39.086224	168.3	5/16/2016 15:37	BLAN_005.20160516.IXOSCA.N	BLAN_005.20160516.IXOSCA.N.T.016	Negative	Borrelia mayonii
BLAN_005	deciduousForest	-77.972736	39.086224	168.3	5/16/2016 15:37	BLAN_005.20160516.IXOSCA.N	BLAN_005.20160516.IXOSCA.N.T.017	Negative	Babesia microti
BLAN_005	deciduousForest	-77.972736	39.086224	168.3	5/16/2016 15:37	BLAN_005.20160516.IXOSCA.N	BLAN_005.20160516.IXOSCA.N.T.008	Negative	Babesia microti
BLAN_005	deciduousForest	-77.972736	39.086224	168.3	5/16/2016 15:37	BLAN_005.20160516.IXOSCA.N	BLAN_005.20160516.IXOSCA.N.T.006	Negative	Borrelia miyamotoi
BLAN_005	deciduousForest	-77.972736	39.086224	168.3	5/16/2016 15:37	BLAN_005.20160516.IXOSCA.N	BLAN_005.20160516.IXOSCA.N.T.007	Negative	Babesia microti
BLAN_005	deciduousForest	-77.972736	39.086224	168.3	5/16/2016 15:37	BLAN_005.20160516.IXOSCA.N	BLAN_005.20160516.IXOSCA.N.T.002	Negative	Borrelia miyamotoi
BLAN_005	deciduousForest	-77.972736	39.086224	168.3	5/16/2016 15:37	BLAN_005.20160516.IXOSCA.N	BLAN_005.20160516.IXOSCA.N.T.002	Negative	Borrelia burgdorferi sensu lato
BLAN_005	deciduousForest	-77.972736	39.086224	168.3	5/16/2016 15:37	BLAN_005.20160516.IXOSCA.N	BLAN_005.20160516.IXOSCA.N.T.011	Negative	Borrelia miyamotoi
BLAN_005	deciduousForest	-77.972736	39.086224	168.3	5/16/2016 15:37	BLAN_005.20160516.IXOSCA.N	BLAN_005.20160516.IXOSCA.N.T.018	Negative	Anaplasma phagocytophilum
BLAN_005	deciduousForest	-77.972736	39.086224	168.3	5/16/2016 15:37	BLAN_005.20160516.IXOSCA.N	BLAN_005.20160516.IXOSCA.N.T.004	Negative	Ehrlichia muris-like
BLAN_005	deciduousForest	-77.972736	39.086224	168.3	5/16/2016 15:37	BLAN_005.20160516.IXOSCA.N	BLAN_005.20160516.IXOSCA.N.T.015	Positive	Borrelia burgdorferi sensu lato
BLAN_005	deciduousForest	-77.972736	39.086224	168.3	5/16/2016 15:37	BLAN_005.20160516.IXOSCA.N	BLAN_005.20160516.IXOSCA.N.T.023	Negative	Borrelia sp.
BLAN_005	deciduousForest	-77.972736	39.086224	168.3	5/16/2016 15:37	BLAN_005.20160516.IXOSCA.N	BLAN_005.20160516.IXOSCA.N.T.018	Negative	Ehrlichia muris-like
BLAN_005	deciduousForest	-77.972736	39.086224	168.3	5/16/2016 15:37	BLAN_005.20160516.IXOSCA.N	BLAN_005.20160516.IXOSCA.N.T.002	Negative	Borrelia mayonii
BLAN_005	deciduousForest	-77.972736	39.086224	168.3	5/16/2016 15:37	BLAN_005.20160516.IXOSCA.N	BLAN_005.20160516.IXOSCA.N.T.008	Negative	Borrelia mayonii
BLAN_005	deciduousForest	-77.972736	39.086224	168.3	5/16/2016 15:37	BLAN_005.20160516.IXOSCA.N	BLAN_005.20160516.IXOSCA.N.T.021	Negative	Borrelia mayonii
BLAN_005	deciduousForest	-77.972736	39.086224	168.3	5/16/2016 15:37	BLAN_005.20160516.IXOSCA.N	BLAN_005.20160516.IXOSCA.N.T.020	Negative	Babesia microti
BLAN_005	deciduousForest	-77.972736	39.086224	168.3	5/16/2016 15:37	BLAN_005.20160516.IXOSCA.N	BLAN_005.20160516.IXOSCA.N.T.006	Negative	Borrelia mayonii
BLAN_005	deciduousForest	-77.972736	39.086224	168.3	5/16/2016 15:37	BLAN_005.20160516.IXOSCA.N	BLAN_005.20160516.IXOSCA.N.T.010	Negative	Ehrlichia muris-like
BLAN_005	deciduousForest	-77.972736	39.086224	168.3	5/16/2016 15:37	BLAN_005.20160516.IXOSCA.N	BLAN_005.20160516.IXOSCA.N.T.022	Negative	Borrelia sp.
BLAN_005	deciduousForest	-77.972736	39.086224	168.3	5/16/2016 15:37	BLAN_005.20160516.IXOSCA.N	BLAN_005.20160516.IXOSCA.N.T.005	Negative	Borrelia miyamotoi
BLAN_005	deciduousForest	-77.972736	39.086224	168.3	5/16/2016 15:37	BLAN_005.20160516.IXOSCA.N	BLAN_005.20160516.IXOSCA.N.T.012	Negative	Ehrlichia muris-like
BLAN_005	deciduousForest	-77.972736	39.086224	168.3	5/16/2016 15:37	BLAN_005.20160516.IXOSCA.N	BLAN_005.20160516.IXOSCA.N.T.011	Negative	Babesia microti
BLAN_005	deciduousForest	-77.972736	39.086224	168.3	5/16/2016 15:37	BLAN_005.20160516.IXOSCA.N	BLAN_005.20160516.IXOSCA.N.T.001	Negative	Babesia microti
BLAN_005	deciduousForest	-77.972736	39.086224	168.3	5/16/2016 15:37	BLAN_005.20160516.IXOSCA.N	BLAN_005.20160516.IXOSCA.N.T.016	Negative	Babesia microti
BLAN_005	deciduousForest	-77.972736	39.086224	168.3	5/16/2016 15:37	BLAN_005.20160516.IXOSCA.N	BLAN_005.20160516.IXOSCA.N.T.022	Negative	Borrelia burgdorferi sensu lato
BLAN_005	deciduousForest	-77.972736	39.086224	168.3	5/16/2016 15:37	BLAN_005.20160516.IXOSCA.N	BLAN_005.20160516.IXOSCA.N.T.003	Negative	Anaplasma phagocytophilum
BLAN_005	deciduousForest	-77.972736	39.086224	168.3	5/16/2016 15:37	BLAN_005.20160516.IXOSCA.N	BLAN_005.20160516.IXOSCA.N.T.023	Negative	Babesia microti
BLAN_005	deciduousForest	-77.972736	39.086224	168.3	5/16/2016 15:37	BLAN_005.20160516.IXOSCA.N	BLAN_005.20160516.IXOSCA.N.T.009	Negative	Borrelia burgdorferi sensu lato
BLAN_005	deciduousForest	-77.972736	39.086224	168.3	5/16/2016 15:37	BLAN_005.20160516.IXOSCA.N	BLAN_005.20160516.IXOSCA.N.T.006	Negative	Borrelia sp.
BLAN_005	deciduousForest	-77.972736	39.086224	168.3	5/16/2016 15:37	BLAN_005.20160516.IXOSCA.N	BLAN_005.20160516.IXOSCA.N.T.015	Negative	Babesia microti
BLAN_005	deciduousForest	-77.972736	39.086224	168.3	5/16/2016 15:37	BLAN_005.20160516.IXOSCA.N	BLAN_005.20160516.IXOSCA.N.T.016	Negative	Ehrlichia muris-like
BLAN_005	deciduousForest	-77.972736	39.086224	168.3	5/16/2016 15:37	BLAN_005.20160516.IXOSCA.N	BLAN_005.20160516.IXOSCA.N.T.003	Positive	Borrelia miyamotoi
BLAN_005	deciduousForest	-77.972736	39.086224	168.3	5/16/2016 15:37	BLAN_005.20160516.IXOSCA.N	BLAN_005.20160516.IXOSCA.N.T.012	Negative	Borrelia burgdorferi sensu lato
BLAN_005	deciduousForest	-77.972736	39.086224	168.3	5/16/2016 15:37	BLAN_005.20160516.IXOSCA.N	BLAN_005.20160516.IXOSCA.N.T.021	Negative	Ehrlichia muris-like
BLAN_005	deciduousForest	-77.972736	39.086224	168.3	5/16/2016 15:37	BLAN_005.20160516.IXOSCA.N	BLAN_005.20160516.IXOSCA.N.T.004	Positive	Borrelia sp.
BLAN_005	deciduousForest	-77.972736	39.086224	168.3	5/16/2016 15:37	BLAN_005.20160516.IXOSCA.N	BLAN_005.20160516.IXOSCA.N.T.010	Negative	Borrelia mayonii
BLAN_005	deciduousForest	-77.972736	39.086224	168.3	5/16/2016 15:37	BLAN_005.20160516.IXOSCA.N	BLAN_005.20160516.IXOSCA.N.T.017	Negative	Borrelia burgdorferi sensu lato
BLAN_005	deciduousForest	-77.972736	39.086224	168.3	5/16/2016 15:37	BLAN_005.20160516.IXOSCA.N	BLAN_005.20160516.IXOSCA.N.T.007	Negative	Borrelia burgdorferi sensu lato
BLAN_005	deciduousForest	-77.972736	39.086224	168.3	5/16/2016 15:37	BLAN_005.20160516.IXOSCA.N	BLAN_005.20160516.IXOSCA.N.T.003	Positive	Borrelia burgdorferi sensu lato
BLAN_005	deciduousForest	-77.972736	39.086224	168.3	5/16/2016 15:37	BLAN_005.20160516.IXOSCA.N	BLAN_005.20160516.IXOSCA.N.T.009	Negative	Borrelia sp.
BLAN_005	deciduousForest	-77.972736	39.086224	168.3	5/16/2016 15:37	BLAN_005.20160516.IXOSCA.N	BLAN_005.20160516.IXOSCA.N.T.023	Negative	Anaplasma phagocytophilum
BLAN_005	deciduousForest	-77.972736	39.086224	168.3	5/16/2016 15:37	BLAN_005.20160516.IXOSCA.N	BLAN_005.20160516.IXOSCA.N.T.004	Positive	Borrelia burgdorferi sensu lato
BLAN_005	deciduousForest	-77.972736	39.086224	168.3	5/16/2016 15:37	BLAN_005.20160516.IXOSCA.N	BLAN_005.20160516.IXOSCA.N.T.020	Negative	Borrelia miyamotoi
BLAN_005	deciduousForest	-77.972736	39.086224	168.3	5/16/2016 15:37	BLAN_005.20160516.IXOSCA.N	BLAN_005.20160516.IXOSCA.N.T.016	Negative	Borrelia burgdorferi sensu lato
BLAN_005	deciduousForest	-77.972736	39.086224	168.3	5/16/2016 15:37	BLAN_005.20160516.IXOSCA.N	BLAN_005.20160516.IXOSCA.N.T.014	Positive	Borrelia sp.
BLAN_005	deciduousForest	-77.972736	39.086224	168.3	5/16/2016 15:37	BLAN_005.20160516.IXOSCA.N	BLAN_005.20160516.IXOSCA.N.T.003	Negative	Borrelia mayonii
BLAN_005	deciduousForest	-77.972736	39.086224	168.3	5/16/2016 15:37	BLAN_005.20160516.IXOSCA.N	BLAN_005.20160516.IXOSCA.N.T.007	Negative	Borrelia mayonii
BLAN_005	deciduousForest	-77.972736	39.086224	168.3	5/16/2016 15:37	BLAN_005.20160516.IXOSCA.N	BLAN_005.20160516.IXOSCA.N.T.010	Negative	Anaplasma phagocytophilum
BLAN_005	deciduousForest	-77.972736	39.086224	168.3	5/16/2016 15:37	BLAN_005.20160516.IXOSCA.N	BLAN_005.20160516.IXOSCA.N.T.016	Negative	Anaplasma phagocytophilum
BLAN_005	deciduousForest	-77.972736	39.086224	168.3	5/16/2016 15:37	BLAN_005.20160516.IXOSCA.N	BLAN_005.20160516.IXOSCA.N.T.012	Negative	Anaplasma phagocytophilum
BLAN_005	deciduousForest	-77.972736	39.086224	168.3	5/16/2016 15:37	BLAN_005.20160516.IXOSCA.N	BLAN_005.20160516.IXOSCA.N.T.021	Positive	Borrelia sp.
BLAN_005	deciduousForest	-77.972736	39.086224	168.3	5/16/2016 15:37	BLAN_005.20160516.IXOSCA.N	BLAN_005.20160516.IXOSCA.N.T.006	Negative	Anaplasma phagocytophilum
BLAN_005	deciduousForest	-77.972736	39.086224	168.3	5/16/2016 15:37	BLAN_005.20160516.IXOSCA.N	BLAN_005.20160516.IXOSCA.N.T.018	Negative	Borrelia miyamotoi
BLAN_005	deciduousForest	-77.972736	39.086224	168.3	5/16/2016 15:37	BLAN_005.20160516.IXOSCA.N	BLAN_005.20160516.IXOSCA.N.T.017	Negative	Anaplasma phagocytophilum
BLAN_005	deciduousForest	-77.972736	39.086224	168.3	5/16/2016 15:37	BLAN_005.20160516.IXOSCA.N	BLAN_005.20160516.IXOSCA.N.T.011	Positive	Borrelia sp.
BLAN_005	deciduousForest	-77.972736	39.086224	168.3	5/16/2016 15:37	BLAN_005.20160516.IXOSCA.N	BLAN_005.20160516.IXOSCA.N.T.014	Negative	Babesia microti
BLAN_005	deciduousForest	-77.972736	39.086224	168.3	5/16/2016 15:37	BLAN_005.20160516.IXOSCA.N	BLAN_005.20160516.IXOSCA.N.T.023	Negative	Borrelia miyamotoi
BLAN_005	deciduousForest	-77.972736	39.086224	168.3	5/16/2016 15:37	BLAN_005.20160516.IXOSCA.N	BLAN_005.20160516.IXOSCA.N.T.013	Negative	Borrelia miyamotoi
BLAN_005	deciduousForest	-77.972736	39.086224	168.3	5/16/2016 15:37	BLAN_005.20160516.IXOSCA.N	BLAN_005.20160516.IXOSCA.N.T.022	Negative	Ehrlichia muris-like
BLAN_005	deciduousForest	-77.972736	39.086224	168.3	5/16/2016 15:37	BLAN_005.20160516.IXOSCA.N	BLAN_005.20160516.IXOSCA.N.T.006	Negative	Borrelia burgdorferi sensu lato
BLAN_005	deciduousForest	-77.972736	39.086224	168.3	5/16/2016 15:37	BLAN_005.20160516.IXOSCA.N	BLAN_005.20160516.IXOSCA.N.T.019	Negative	Anaplasma phagocytophilum
BLAN_005	deciduousForest	-77.972736	39.086224	168.3	5/16/2016 15:37	BLAN_005.20160516.IXOSCA.N	BLAN_005.20160516.IXOSCA.N.T.008	Negative	Anaplasma phagocytophilum
BLAN_005	deciduousForest	-77.972736	39.086224	168.3	5/16/2016 15:37	BLAN_005.20160516.IXOSCA.N	BLAN_005.20160516.IXOSCA.N.T.023	Negative	Borrelia mayonii
BLAN_005	deciduousForest	-77.972736	39.086224	168.3	5/16/2016 15:37	BLAN_005.20160516.IXOSCA.N	BLAN_005.20160516.IXOSCA.N.T.010	Negative	Borrelia miyamotoi
BLAN_005	deciduousForest	-77.972736	39.086224	168.3	5/16/2016 15:37	BLAN_005.20160516.IXOSCA.N	BLAN_005.20160516.IXOSCA.N.T.002	Negative	Anaplasma phagocytophilum
BLAN_005	deciduousForest	-77.972736	39.086224	168.3	5/16/2016 15:37	BLAN_005.20160516.IXOSCA.N	BLAN_005.20160516.IXOSCA.N.T.019	Negative	Borrelia burgdorferi sensu lato
BLAN_005	deciduousForest	-77.972736	39.086224	168.3	5/16/2016 15:37	BLAN_005.20160516.IXOSCA.N	BLAN_005.20160516.IXOSCA.N.T.015	Negative	Anaplasma phagocytophilum
BLAN_005	deciduousForest	-77.972736	39.086224	168.3	5/16/2016 15:37	BLAN_005.20160516.IXOSCA.N	BLAN_005.20160516.IXOSCA.N.T.018	Negative	Borrelia burgdorferi sensu lato
BLAN_005	deciduousForest	-77.972736	39.086224	168.3	5/16/2016 15:37	BLAN_005.20160516.IXOSCA.N	BLAN_005.20160516.IXOSCA.N.T.008	Negative	Borrelia sp.
BLAN_005	deciduousForest	-77.972736	39.086224	168.3	5/16/2016 15:37	BLAN_005.20160516.IXOSCA.N	BLAN_005.20160516.IXOSCA.N.T.008	Negative	Ehrlichia muris-like
BLAN_005	deciduousForest	-77.972736	39.086224	168.3	5/16/2016 15:37	BLAN_005.20160516.IXOSCA.N	BLAN_005.20160516.IXOSCA.N.T.019	Negative	Borrelia miyamotoi
BLAN_005	deciduousForest	-77.972736	39.086224	168.3	5/16/2016 15:37	BLAN_005.20160516.IXOSCA.N	BLAN_005.20160516.IXOSCA.N.T.007	Negative	Borrelia sp.
BLAN_005	deciduousForest	-77.972736	39.086224	168.3	5/16/2016 15:37	BLAN_005.20160516.IXOSCA.N	BLAN_005.20160516.IXOSCA.N.T.003	Negative	Ehrlichia muris-like
BLAN_005	deciduousForest	-77.972736	39.086224	168.3	5/16/2016 15:37	BLAN_005.20160516.IXOSCA.N	BLAN_005.20160516.IXOSCA.N.T.022	Negative	Borrelia miyamotoi
BLAN_005	deciduousForest	-77.972736	39.086224	168.3	5/16/2016 15:37	BLAN_005.20160516.IXOSCA.N	BLAN_005.20160516.IXOSCA.N.T.003	Positive	Borrelia sp.
BLAN_005	deciduousForest	-77.972736	39.086224	168.3	5/16/2016 15:37	BLAN_005.20160516.IXOSCA.N	BLAN_005.20160516.IXOSCA.N.T.008	Negative	Borrelia miyamotoi
BLAN_005	deciduousForest	-77.972736	39.086224	168.3	5/16/2016 15:37	BLAN_005.20160516.IXOSCA.N	BLAN_005.20160516.IXOSCA.N.T.020	Negative	Ehrlichia muris-like
BLAN_005	deciduousForest	-77.972736	39.086224	168.3	5/16/2016 15:37	BLAN_005.20160516.IXOSCA.N	BLAN_005.20160516.IXOSCA.N.T.001	Negative	Borrelia mayonii
BLAN_005	deciduousForest	-77.972736	39.086224	168.3	5/16/2016 15:37	BLAN_005.20160516.IXOSCA.N	BLAN_005.20160516.IXOSCA.N.T.014	Negative	Borrelia miyamotoi
BLAN_005	deciduousForest	-77.972736	39.086224	168.3	5/16/2016 15:37	BLAN_005.20160516.IXOSCA.N	BLAN_005.20160516.IXOSCA.N.T.005	Negative	Borrelia sp.
BLAN_005	deciduousForest	-77.972736	39.086224	168.3	5/16/2016 15:37	BLAN_005.20160516.IXOSCA.N	BLAN_005.20160516.IXOSCA.N.T.014	Negative	Anaplasma phagocytophilum
BLAN_005	deciduousForest	-77.972736	39.086224	168.3	5/16/2016 15:37	BLAN_005.20160516.IXOSCA.N	BLAN_005.20160516.IXOSCA.N.T.002	Negative	Ehrlichia muris-like
BLAN_005	deciduousForest	-77.972736	39.086224	168.3	5/16/2016 15:37	BLAN_005.20160516.IXOSCA.N	BLAN_005.20160516.IXOSCA.N.T.014	Negative	Borrelia mayonii
BLAN_005	deciduousForest	-77.972736	39.086224	168.3	5/16/2016 15:37	BLAN_005.20160516.IXOSCA.N	BLAN_005.20160516.IXOSCA.N.T.009	Negative	Anaplasma phagocytophilum
BLAN_005	deciduousForest	-77.972736	39.086224	168.3	5/16/2016 15:37	BLAN_005.20160516.IXOSCA.N	BLAN_005.20160516.IXOSCA.N.T.004	Negative	Borrelia miyamotoi
BLAN_005	deciduousForest	-77.972736	39.086224	168.3	5/16/2016 15:37	BLAN_005.20160516.IXOSCA.N	BLAN_005.20160516.IXOSCA.N.T.014	Positive	Borrelia burgdorferi sensu lato
BLAN_005	deciduousForest	-77.972736	39.086224	168.3	5/16/2016 15:37	BLAN_005.20160516.IXOSCA.N	BLAN_005.20160516.IXOSCA.N.T.017	Negative	Borrelia miyamotoi
BLAN_005	deciduousForest	-77.972736	39.086224	168.3	5/16/2016 15:37	BLAN_005.20160516.IXOSCA.N	BLAN_005.20160516.IXOSCA.N.T.018	Negative	Borrelia mayonii
BLAN_005	deciduousForest	-77.972736	39.086224	168.3	5/16/2016 15:37	BLAN_005.20160516.IXOSCA.N	BLAN_005.20160516.IXOSCA.N.T.020	Negative	Borrelia sp.
BLAN_005	deciduousForest	-77.972736	39.086224	168.3	5/16/2016 15:37	BLAN_005.20160516.IXOSCA.N	BLAN_005.20160516.IXOSCA.N.T.011	Negative	Anaplasma phagocytophilum
BLAN_005	deciduousForest	-77.972736	39.086224	168.3	5/16/2016 15:37	BLAN_005.20160516.IXOSCA.N	BLAN_005.20160516.IXOSCA.N.T.013	Negative	Borrelia burgdorferi sensu lato
BLAN_005	deciduousForest	-77.972736	39.086224	168.3	5/16/2016 15:37	BLAN_005.20160516.IXOSCA.N	BLAN_005.20160516.IXOSCA.N.T.013	Negative	Borrelia mayonii
BLAN_005	deciduousForest	-77.972736	39.086224	168.3	5/16/2016 15:37	BLAN_005.20160516.IXOSCA.N	BLAN_005.20160516.IXOSCA.N.T.016	Negative	Borrelia sp.
BLAN_005	deciduousForest	-77.972736	39.086224	168.3	5/16/2016 15:37	BLAN_005.20160516.IXOSCA.N	BLAN_005.20160516.IXOSCA.N.T.015	Positive	Borrelia sp.
BLAN_005	deciduousForest	-77.972736	39.086224	168.3	5/16/2016 15:37	BLAN_005.20160516.IXOSCA.N	BLAN_005.20160516.IXOSCA.N.T.008	Negative	Borrelia burgdorferi sensu lato
BLAN_005	deciduousForest	-77.972736	39.086224	168.3	6/6/2016 18:18	BLAN_005.20160606.IXOSCA.N	BLAN_005.20160606.IXOSCA.N.T.033	Negative	Borrelia sp.
BLAN_005	deciduousForest	-77.972736	39.086224	168.3	6/6/2016 18:18	BLAN_005.20160606.AMBAME.N	BLAN_005.20160606.AMBAME.N.T.003	Negative	Rickettsia rickettsii
BLAN_005	deciduousForest	-77.972736	39.086224	168.3	6/6/2016 18:18	BLAN_005.20160606.IXOSCA.N	BLAN_005.20160606.IXOSCA.N.T.001	Negative	Ehrlichia muris-like
BLAN_005	deciduousForest	-77.972736	39.086224	168.3	6/6/2016 18:18	BLAN_005.20160606.IXOSCA.N	BLAN_005.20160606.IXOSCA.N.T.027	Negative	Babesia microti
BLAN_005	deciduousForest	-77.972736	39.086224	168.3	6/6/2016 18:18	BLAN_005.20160606.IXOSCA.N	BLAN_005.20160606.IXOSCA.N.T.006	Negative	Borrelia sp.
BLAN_005	deciduousForest	-77.972736	39.086224	168.3	6/6/2016 18:18	BLAN_005.20160606.IXOSCA.N	BLAN_005.20160606.IXOSCA.N.T.023	Negative	Borrelia mayonii
BLAN_005	deciduousForest	-77.972736	39.086224	168.3	6/6/2016 18:18	BLAN_005.20160606.IXOSCA.N	BLAN_005.20160606.IXOSCA.N.T.022	Negative	Borrelia miyamotoi
BLAN_005	deciduousForest	-77.972736	39.086224	168.3	6/6/2016 18:18	BLAN_005.20160606.AMBAME.N	BLAN_005.20160606.AMBAME.N.T.006	Negative	Francisella tularensis
BLAN_005	deciduousForest	-77.972736	39.086224	168.3	6/6/2016 18:18	BLAN_005.20160606.IXOSCA.N	BLAN_005.20160606.IXOSCA.N.T.019	Negative	Ehrlichia muris-like
BLAN_005	deciduousForest	-77.972736	39.086224	168.3	6/6/2016 18:18	BLAN_005.20160606.AMBAME.N	BLAN_005.20160606.AMBAME.N.T.004	Negative	Francisella tularensis
BLAN_005	deciduousForest	-77.972736	39.086224	168.3	6/6/2016 18:18	BLAN_005.20160606.IXOSCA.N	BLAN_005.20160606.IXOSCA.N.T.008	Negative	Babesia microti
BLAN_005	deciduousForest	-77.972736	39.086224	168.3	6/6/2016 18:18	BLAN_005.20160606.IXOSCA.N	BLAN_005.20160606.IXOSCA.N.T.010	Negative	Borrelia sp.
BLAN_005	deciduousForest	-77.972736	39.086224	168.3	6/6/2016 18:18	BLAN_005.20160606.IXOSCA.N	BLAN_005.20160606.IXOSCA.N.T.024	Negative	Borrelia miyamotoi
BLAN_005	deciduousForest	-77.972736	39.086224	168.3	6/6/2016 18:18	BLAN_005.20160606.IXOSCA.N	BLAN_005.20160606.IXOSCA.N.T.018	Positive	Borrelia sp.
BLAN_005	deciduousForest	-77.972736	39.086224	168.3	6/6/2016 18:18	BLAN_005.20160606.IXOSCA.N	BLAN_005.20160606.IXOSCA.N.T.020	Negative	Anaplasma phagocytophilum
BLAN_005	deciduousForest	-77.972736	39.086224	168.3	6/6/2016 18:18	BLAN_005.20160606.IXOSCA.N	BLAN_005.20160606.IXOSCA.N.T.019	Negative	Borrelia mayonii
BLAN_005	deciduousForest	-77.972736	39.086224	168.3	6/6/2016 18:18	BLAN_005.20160606.IXOSCA.N	BLAN_005.20160606.IXOSCA.N.T.002	Negative	Anaplasma phagocytophilum
BLAN_005	deciduousForest	-77.972736	39.086224	168.3	6/6/2016 18:18	BLAN_005.20160606.IXOSCA.N	BLAN_005.20160606.IXOSCA.N.T.011	Negative	Babesia microti
BLAN_005	deciduousForest	-77.972736	39.086224	168.3	6/6/2016 18:18	BLAN_005.20160606.AMBAME.N	BLAN_005.20160606.AMBAME.N.T.003	Negative	Borrelia sp.
BLAN_005	deciduousForest	-77.972736	39.086224	168.3	6/6/2016 18:18	BLAN_005.20160606.IXOSCA.N	BLAN_005.20160606.IXOSCA.N.T.013	Positive	Borrelia sp.
BLAN_005	deciduousForest	-77.972736	39.086224	168.3	6/6/2016 18:18	BLAN_005.20160606.IXOSCA.N	BLAN_005.20160606.IXOSCA.N.T.013	Negative	Borrelia miyamotoi
BLAN_005	deciduousForest	-77.972736	39.086224	168.3	6/6/2016 18:18	BLAN_005.20160606.AMBAME.N	BLAN_005.20160606.AMBAME.N.T.002	Negative	Rickettsia rickettsii
BLAN_005	deciduousForest	-77.972736	39.086224	168.3	6/6/2016 18:18	BLAN_005.20160606.IXOSCA.N	BLAN_005.20160606.IXOSCA.N.T.030	Negative	Borrelia miyamotoi
BLAN_005	deciduousForest	-77.972736	39.086224	168.3	6/6/2016 18:18	BLAN_005.20160606.IXOSCA.N	BLAN_005.20160606.IXOSCA.N.T.029	Negative	Borrelia sp.
BLAN_005	deciduousForest	-77.972736	39.086224	168.3	6/6/2016 18:18	BLAN_005.20160606.IXOSCA.N	BLAN_005.20160606.IXOSCA.N.T.019	Negative	Borrelia miyamotoi
BLAN_005	deciduousForest	-77.972736	39.086224	168.3	6/6/2016 18:18	BLAN_005.20160606.IXOSCA.N	BLAN_005.20160606.IXOSCA.N.T.025	Negative	Borrelia burgdorferi sensu lato
BLAN_005	deciduousForest	-77.972736	39.086224	168.3	6/6/2016 18:18	BLAN_005.20160606.IXOSCA.N	BLAN_005.20160606.IXOSCA.N.T.016	Negative	Borrelia burgdorferi sensu lato
BLAN_005	deciduousForest	-77.972736	39.086224	168.3	6/6/2016 18:18	BLAN_005.20160606.AMBAME.N	BLAN_005.20160606.AMBAME.N.T.005	Negative	Rickettsia rickettsii
BLAN_005	deciduousForest	-77.972736	39.086224	168.3	6/6/2016 18:18	BLAN_005.20160606.IXOSCA.N	BLAN_005.20160606.IXOSCA.N.T.007	Negative	Borrelia miyamotoi
BLAN_005	deciduousForest	-77.972736	39.086224	168.3	6/6/2016 18:18	BLAN_005.20160606.IXOSCA.N	BLAN_005.20160606.IXOSCA.N.T.028	Negative	Ehrlichia muris-like
BLAN_005	deciduousForest	-77.972736	39.086224	168.3	6/6/2016 18:18	BLAN_005.20160606.IXOSCA.N	BLAN_005.20160606.IXOSCA.N.T.006	Negative	Ehrlichia muris-like
BLAN_005	deciduousForest	-77.972736	39.086224	168.3	6/6/2016 18:18	BLAN_005.20160606.AMBAME.N	BLAN_005.20160606.AMBAME.N.T.005	Negative	Anaplasma phagocytophilum
BLAN_005	deciduousForest	-77.972736	39.086224	168.3	6/6/2016 18:18	BLAN_005.20160606.IXOSCA.N	BLAN_005.20160606.IXOSCA.N.T.020	Negative	Borrelia burgdorferi sensu lato
BLAN_005	deciduousForest	-77.972736	39.086224	168.3	6/6/2016 18:18	BLAN_005.20160606.IXOSCA.N	BLAN_005.20160606.IXOSCA.N.T.017	Negative	Borrelia sp.
BLAN_005	deciduousForest	-77.972736	39.086224	168.3	6/6/2016 18:18	BLAN_005.20160606.IXOSCA.N	BLAN_005.20160606.IXOSCA.N.T.010	Negative	Borrelia miyamotoi
BLAN_005	deciduousForest	-77.972736	39.086224	168.3	6/6/2016 18:18	BLAN_005.20160606.IXOSCA.N	BLAN_005.20160606.IXOSCA.N.T.014	Negative	Borrelia sp.
BLAN_005	deciduousForest	-77.972736	39.086224	168.3	6/6/2016 18:18	BLAN_005.20160606.IXOSCA.N	BLAN_005.20160606.IXOSCA.N.T.033	Negative	Anaplasma phagocytophilum
BLAN_005	deciduousForest	-77.972736	39.086224	168.3	6/6/2016 18:18	BLAN_005.20160606.IXOSCA.N	BLAN_005.20160606.IXOSCA.N.T.034	Negative	Ehrlichia muris-like
BLAN_005	deciduousForest	-77.972736	39.086224	168.3	6/6/2016 18:18	BLAN_005.20160606.IXOSCA.N	BLAN_005.20160606.IXOSCA.N.T.012	Negative	Borrelia sp.
BLAN_005	deciduousForest	-77.972736	39.086224	168.3	6/6/2016 18:18	BLAN_005.20160606.AMBAME.N	BLAN_005.20160606.AMBAME.N.T.006	Negative	Borrelia sp.
BLAN_005	deciduousForest	-77.972736	39.086224	168.3	6/6/2016 18:18	BLAN_005.20160606.AMBAME.N	BLAN_005.20160606.AMBAME.N.T.002	Negative	Anaplasma phagocytophilum
BLAN_005	deciduousForest	-77.972736	39.086224	168.3	6/6/2016 18:18	BLAN_005.20160606.IXOSCA.N	BLAN_005.20160606.IXOSCA.N.T.016	Negative	Babesia microti
BLAN_005	deciduousForest	-77.972736	39.086224	168.3	6/6/2016 18:18	BLAN_005.20160606.IXOSCA.N	BLAN_005.20160606.IXOSCA.N.T.029	Negative	Anaplasma phagocytophilum
BLAN_005	deciduousForest	-77.972736	39.086224	168.3	6/6/2016 18:18	BLAN_005.20160606.IXOSCA.N	BLAN_005.20160606.IXOSCA.N.T.032	Negative	Borrelia sp.
BLAN_005	deciduousForest	-77.972736	39.086224	168.3	6/6/2016 18:18	BLAN_005.20160606.AMBAME.N	BLAN_005.20160606.AMBAME.N.T.004	Negative	Ehrlichia ewingii
BLAN_005	deciduousForest	-77.972736	39.086224	168.3	6/6/2016 18:18	BLAN_005.20160606.IXOSCA.N	BLAN_005.20160606.IXOSCA.N.T.019	Negative	Borrelia sp.
BLAN_005	deciduousForest	-77.972736	39.086224	168.3	6/6/2016 18:18	BLAN_005.20160606.IXOSCA.N	BLAN_005.20160606.IXOSCA.N.T.016	Negative	Borrelia sp.
BLAN_005	deciduousForest	-77.972736	39.086224	168.3	6/6/2016 18:18	BLAN_005.20160606.IXOSCA.N	BLAN_005.20160606.IXOSCA.N.T.028	Negative	Anaplasma phagocytophilum
BLAN_005	deciduousForest	-77.972736	39.086224	168.3	6/6/2016 18:18	BLAN_005.20160606.IXOSCA.N	BLAN_005.20160606.IXOSCA.N.T.004	Positive	Borrelia sp.
BLAN_005	deciduousForest	-77.972736	39.086224	168.3	6/6/2016 18:18	BLAN_005.20160606.IXOSCA.N	BLAN_005.20160606.IXOSCA.N.T.022	Negative	Ehrlichia muris-like
BLAN_005	deciduousForest	-77.972736	39.086224	168.3	6/6/2016 18:18	BLAN_005.20160606.IXOSCA.N	BLAN_005.20160606.IXOSCA.N.T.007	Negative	Babesia microti
BLAN_005	deciduousForest	-77.972736	39.086224	168.3	6/6/2016 18:18	BLAN_005.20160606.IXOSCA.N	BLAN_005.20160606.IXOSCA.N.T.025	Negative	Borrelia miyamotoi
BLAN_005	deciduousForest	-77.972736	39.086224	168.3	6/6/2016 18:18	BLAN_005.20160606.IXOSCA.N	BLAN_005.20160606.IXOSCA.N.T.008	Negative	Borrelia miyamotoi
BLAN_005	deciduousForest	-77.972736	39.086224	168.3	6/6/2016 18:18	BLAN_005.20160606.IXOSCA.N	BLAN_005.20160606.IXOSCA.N.T.021	Positive	Borrelia burgdorferi sensu lato
BLAN_005	deciduousForest	-77.972736	39.086224	168.3	6/6/2016 18:18	BLAN_005.20160606.IXOSCA.N	BLAN_005.20160606.IXOSCA.N.T.030	Negative	Borrelia mayonii
BLAN_005	deciduousForest	-77.972736	39.086224	168.3	6/6/2016 18:18	BLAN_005.20160606.AMBAME.N	BLAN_005.20160606.AMBAME.N.T.006	Negative	Borrelia lonestari
BLAN_005	deciduousForest	-77.972736	39.086224	168.3	6/6/2016 18:18	BLAN_005.20160606.IXOSCA.N	BLAN_005.20160606.IXOSCA.N.T.031	Negative	Anaplasma phagocytophilum
BLAN_005	deciduousForest	-77.972736	39.086224	168.3	6/6/2016 18:18	BLAN_005.20160606.IXOSCA.N	BLAN_005.20160606.IXOSCA.N.T.033	Negative	Babesia microti
BLAN_005	deciduousForest	-77.972736	39.086224	168.3	6/6/2016 18:18	BLAN_005.20160606.AMBAME.N	BLAN_005.20160606.AMBAME.N.T.005	Negative	Borrelia lonestari
BLAN_005	deciduousForest	-77.972736	39.086224	168.3	6/6/2016 18:18	BLAN_005.20160606.AMBAME.N	BLAN_005.20160606.AMBAME.N.T.005	Negative	Ehrlichia ewingii
BLAN_005	deciduousForest	-77.972736	39.086224	168.3	6/6/2016 18:18	BLAN_005.20160606.IXOSCA.N	BLAN_005.20160606.IXOSCA.N.T.005	Negative	Ehrlichia muris-like
BLAN_005	deciduousForest	-77.972736	39.086224	168.3	6/6/2016 18:18	BLAN_005.20160606.IXOSCA.N	BLAN_005.20160606.IXOSCA.N.T.029	Negative	Babesia microti
BLAN_005	deciduousForest	-77.972736	39.086224	168.3	6/6/2016 18:18	BLAN_005.20160606.IXOSCA.N	BLAN_005.20160606.IXOSCA.N.T.023	Negative	Borrelia sp.
BLAN_005	deciduousForest	-77.972736	39.086224	168.3	6/6/2016 18:18	BLAN_005.20160606.IXOSCA.N	BLAN_005.20160606.IXOSCA.N.T.004	Negative	Borrelia miyamotoi
BLAN_005	deciduousForest	-77.972736	39.086224	168.3	6/6/2016 18:18	BLAN_005.20160606.IXOSCA.N	BLAN_005.20160606.IXOSCA.N.T.007	Negative	Borrelia mayonii
BLAN_005	deciduousForest	-77.972736	39.086224	168.3	6/6/2016 18:18	BLAN_005.20160606.IXOSCA.N	BLAN_005.20160606.IXOSCA.N.T.013	Negative	Anaplasma phagocytophilum
BLAN_005	deciduousForest	-77.972736	39.086224	168.3	6/6/2016 18:18	BLAN_005.20160606.IXOSCA.N	BLAN_005.20160606.IXOSCA.N.T.002	Negative	Borrelia sp.
BLAN_005	deciduousForest	-77.972736	39.086224	168.3	6/6/2016 18:18	BLAN_005.20160606.IXOSCA.N	BLAN_005.20160606.IXOSCA.N.T.031	Negative	Borrelia burgdorferi sensu lato
BLAN_005	deciduousForest	-77.972736	39.086224	168.3	6/6/2016 18:18	BLAN_005.20160606.IXOSCA.N	BLAN_005.20160606.IXOSCA.N.T.026	Negative	Anaplasma phagocytophilum
BLAN_005	deciduousForest	-77.972736	39.086224	168.3	6/6/2016 18:18	BLAN_005.20160606.IXOSCA.N	BLAN_005.20160606.IXOSCA.N.T.010	Negative	Borrelia burgdorferi sensu lato
BLAN_005	deciduousForest	-77.972736	39.086224	168.3	6/6/2016 18:18	BLAN_005.20160606.IXOSCA.N	BLAN_005.20160606.IXOSCA.N.T.007	Negative	Anaplasma phagocytophilum
BLAN_005	deciduousForest	-77.972736	39.086224	168.3	6/6/2016 18:18	BLAN_005.20160606.IXOSCA.N	BLAN_005.20160606.IXOSCA.N.T.027	Negative	Borrelia sp.
BLAN_005	deciduousForest	-77.972736	39.086224	168.3	6/6/2016 18:18	BLAN_005.20160606.IXOSCA.N	BLAN_005.20160606.IXOSCA.N.T.027	Negative	Borrelia burgdorferi sensu lato
BLAN_005	deciduousForest	-77.972736	39.086224	168.3	6/6/2016 18:18	BLAN_005.20160606.IXOSCA.N	BLAN_005.20160606.IXOSCA.N.T.033	Negative	Borrelia burgdorferi sensu lato
BLAN_005	deciduousForest	-77.972736	39.086224	168.3	6/6/2016 18:18	BLAN_005.20160606.IXOSCA.N	BLAN_005.20160606.IXOSCA.N.T.012	Negative	Ehrlichia muris-like
BLAN_005	deciduousForest	-77.972736	39.086224	168.3	6/6/2016 18:18	BLAN_005.20160606.IXOSCA.N	BLAN_005.20160606.IXOSCA.N.T.030	Negative	Anaplasma phagocytophilum
BLAN_005	deciduousForest	-77.972736	39.086224	168.3	6/6/2016 18:18	BLAN_005.20160606.IXOSCA.N	BLAN_005.20160606.IXOSCA.N.T.034	Negative	Borrelia burgdorferi sensu lato
BLAN_005	deciduousForest	-77.972736	39.086224	168.3	6/6/2016 18:18	BLAN_005.20160606.IXOSCA.N	BLAN_005.20160606.IXOSCA.N.T.020	Negative	Ehrlichia muris-like
BLAN_005	deciduousForest	-77.972736	39.086224	168.3	6/6/2016 18:18	BLAN_005.20160606.IXOSCA.N	BLAN_005.20160606.IXOSCA.N.T.017	Negative	Babesia microti
BLAN_005	deciduousForest	-77.972736	39.086224	168.3	6/6/2016 18:18	BLAN_005.20160606.IXOSCA.N	BLAN_005.20160606.IXOSCA.N.T.017	Negative	Anaplasma phagocytophilum
BLAN_005	deciduousForest	-77.972736	39.086224	168.3	6/6/2016 18:18	BLAN_005.20160606.IXOSCA.N	BLAN_005.20160606.IXOSCA.N.T.032	Negative	Anaplasma phagocytophilum
BLAN_005	deciduousForest	-77.972736	39.086224	168.3	6/6/2016 18:18	BLAN_005.20160606.IXOSCA.N	BLAN_005.20160606.IXOSCA.N.T.030	Negative	Babesia microti
BLAN_005	deciduousForest	-77.972736	39.086224	168.3	6/6/2016 18:18	BLAN_005.20160606.IXOSCA.N	BLAN_005.20160606.IXOSCA.N.T.025	Negative	Ehrlichia muris-like
BLAN_005	deciduousForest	-77.972736	39.086224	168.3	6/6/2016 18:18	BLAN_005.20160606.IXOSCA.N	BLAN_005.20160606.IXOSCA.N.T.021	Positive	Borrelia sp.
BLAN_005	deciduousForest	-77.972736	39.086224	168.3	6/6/2016 18:18	BLAN_005.20160606.IXOSCA.N	BLAN_005.20160606.IXOSCA.N.T.010	Positive	Anaplasma phagocytophilum
BLAN_005	deciduousForest	-77.972736	39.086224	168.3	6/6/2016 18:18	BLAN_005.20160606.IXOSCA.N	BLAN_005.20160606.IXOSCA.N.T.022	Negative	Babesia microti
BLAN_005	deciduousForest	-77.972736	39.086224	168.3	6/6/2016 18:18	BLAN_005.20160606.IXOSCA.N	BLAN_005.20160606.IXOSCA.N.T.028	Negative	Borrelia sp.
BLAN_005	deciduousForest	-77.972736	39.086224	168.3	6/6/2016 18:18	BLAN_005.20160606.IXOSCA.N	BLAN_005.20160606.IXOSCA.N.T.011	Negative	Borrelia miyamotoi
BLAN_005	deciduousForest	-77.972736	39.086224	168.3	6/6/2016 18:18	BLAN_005.20160606.AMBAME.N	BLAN_005.20160606.AMBAME.N.T.002	Negative	Ehrlichia ewingii
BLAN_005	deciduousForest	-77.972736	39.086224	168.3	6/6/2016 18:18	BLAN_005.20160606.IXOSCA.N	BLAN_005.20160606.IXOSCA.N.T.001	Negative	Anaplasma phagocytophilum
BLAN_005	deciduousForest	-77.972736	39.086224	168.3	6/6/2016 18:18	BLAN_005.20160606.IXOSCA.N	BLAN_005.20160606.IXOSCA.N.T.026	Negative	Ehrlichia muris-like
BLAN_005	deciduousForest	-77.972736	39.086224	168.3	6/6/2016 18:18	BLAN_005.20160606.IXOSCA.N	BLAN_005.20160606.IXOSCA.N.T.016	Negative	Anaplasma phagocytophilum
BLAN_005	deciduousForest	-77.972736	39.086224	168.3	6/6/2016 18:18	BLAN_005.20160606.IXOSCA.N	BLAN_005.20160606.IXOSCA.N.T.005	Negative	Babesia microti
BLAN_005	deciduousForest	-77.972736	39.086224	168.3	6/6/2016 18:18	BLAN_005.20160606.IXOSCA.N	BLAN_005.20160606.IXOSCA.N.T.008	Negative	Ehrlichia muris-like
BLAN_005	deciduousForest	-77.972736	39.086224	168.3	6/6/2016 18:18	BLAN_005.20160606.IXOSCA.N	BLAN_005.20160606.IXOSCA.N.T.027	Negative	Borrelia miyamotoi
BLAN_005	deciduousForest	-77.972736	39.086224	168.3	6/6/2016 18:18	BLAN_005.20160606.IXOSCA.N	BLAN_005.20160606.IXOSCA.N.T.011	Negative	Ehrlichia muris-like
BLAN_005	deciduousForest	-77.972736	39.086224	168.3	6/6/2016 18:18	BLAN_005.20160606.AMBAME.N	BLAN_005.20160606.AMBAME.N.T.005	Negative	Borrelia sp.
BLAN_005	deciduousForest	-77.972736	39.086224	168.3	6/6/2016 18:18	BLAN_005.20160606.IXOSCA.N	BLAN_005.20160606.IXOSCA.N.T.014	Negative	Anaplasma phagocytophilum
BLAN_005	deciduousForest	-77.972736	39.086224	168.3	6/6/2016 18:18	BLAN_005.20160606.IXOSCA.N	BLAN_005.20160606.IXOSCA.N.T.005	Positive	Borrelia burgdorferi sensu lato
BLAN_005	deciduousForest	-77.972736	39.086224	168.3	6/6/2016 18:18	BLAN_005.20160606.IXOSCA.N	BLAN_005.20160606.IXOSCA.N.T.006	Negative	Babesia microti
BLAN_005	deciduousForest	-77.972736	39.086224	168.3	6/6/2016 18:18	BLAN_005.20160606.IXOSCA.N	BLAN_005.20160606.IXOSCA.N.T.016	Negative	Borrelia mayonii
BLAN_005	deciduousForest	-77.972736	39.086224	168.3	6/6/2016 18:18	BLAN_005.20160606.AMBAME.N	BLAN_005.20160606.AMBAME.N.T.005	Negative	Francisella tularensis
BLAN_005	deciduousForest	-77.972736	39.086224	168.3	6/6/2016 18:18	BLAN_005.20160606.IXOSCA.N	BLAN_005.20160606.IXOSCA.N.T.027	Negative	Borrelia mayonii
BLAN_005	deciduousForest	-77.972736	39.086224	168.3	6/6/2016 18:18	BLAN_005.20160606.IXOSCA.N	BLAN_005.20160606.IXOSCA.N.T.009	Negative	Borrelia burgdorferi sensu lato
BLAN_005	deciduousForest	-77.972736	39.086224	168.3	6/6/2016 18:18	BLAN_005.20160606.IXOSCA.N	BLAN_005.20160606.IXOSCA.N.T.013	Negative	Borrelia mayonii
BLAN_005	deciduousForest	-77.972736	39.086224	168.3	6/6/2016 18:18	BLAN_005.20160606.IXOSCA.N	BLAN_005.20160606.IXOSCA.N.T.007	Negative	Ehrlichia muris-like
BLAN_005	deciduousForest	-77.972736	39.086224	168.3	6/6/2016 18:18	BLAN_005.20160606.AMBAME.N	BLAN_005.20160606.AMBAME.N.T.002	Negative	Borrelia sp.
BLAN_005	deciduousForest	-77.972736	39.086224	168.3	6/6/2016 18:18	BLAN_005.20160606.IXOSCA.N	BLAN_005.20160606.IXOSCA.N.T.008	Positive	Borrelia burgdorferi sensu lato
BLAN_005	deciduousForest	-77.972736	39.086224	168.3	6/6/2016 18:18	BLAN_005.20160606.IXOSCA.N	BLAN_005.20160606.IXOSCA.N.T.005	Negative	Borrelia mayonii
BLAN_005	deciduousForest	-77.972736	39.086224	168.3	6/6/2016 18:18	BLAN_005.20160606.IXOSCA.N	BLAN_005.20160606.IXOSCA.N.T.034	Negative	Borrelia sp.
BLAN_005	deciduousForest	-77.972736	39.086224	168.3	6/6/2016 18:18	BLAN_005.20160606.AMBAME.N	BLAN_005.20160606.AMBAME.N.T.002	Negative	Ehrlichia chaffeensis
BLAN_005	deciduousForest	-77.972736	39.086224	168.3	6/6/2016 18:18	BLAN_005.20160606.IXOSCA.N	BLAN_005.20160606.IXOSCA.N.T.024	Negative	Ehrlichia muris-like
BLAN_005	deciduousForest	-77.972736	39.086224	168.3	6/6/2016 18:18	BLAN_005.20160606.IXOSCA.N	BLAN_005.20160606.IXOSCA.N.T.003	Negative	Borrelia burgdorferi sensu lato
BLAN_005	deciduousForest	-77.972736	39.086224	168.3	6/6/2016 18:18	BLAN_005.20160606.AMBAME.N	BLAN_005.20160606.AMBAME.N.T.006	Negative	Anaplasma phagocytophilum
BLAN_005	deciduousForest	-77.972736	39.086224	168.3	6/6/2016 18:18	BLAN_005.20160606.IXOSCA.N	BLAN_005.20160606.IXOSCA.N.T.013	Positive	Borrelia burgdorferi sensu lato
BLAN_005	deciduousForest	-77.972736	39.086224	168.3	6/6/2016 18:18	BLAN_005.20160606.IXOSCA.N	BLAN_005.20160606.IXOSCA.N.T.029	Negative	Borrelia mayonii
BLAN_005	deciduousForest	-77.972736	39.086224	168.3	6/6/2016 18:18	BLAN_005.20160606.IXOSCA.N	BLAN_005.20160606.IXOSCA.N.T.006	Negative	Anaplasma phagocytophilum
BLAN_005	deciduousForest	-77.972736	39.086224	168.3	6/6/2016 18:18	BLAN_005.20160606.IXOSCA.N	BLAN_005.20160606.IXOSCA.N.T.019	Negative	Anaplasma phagocytophilum
BLAN_005	deciduousForest	-77.972736	39.086224	168.3	6/6/2016 18:18	BLAN_005.20160606.IXOSCA.N	BLAN_005.20160606.IXOSCA.N.T.029	Negative	Borrelia burgdorferi sensu lato
BLAN_005	deciduousForest	-77.972736	39.086224	168.3	6/6/2016 18:18	BLAN_005.20160606.IXOSCA.N	BLAN_005.20160606.IXOSCA.N.T.021	Negative	Borrelia miyamotoi
BLAN_005	deciduousForest	-77.972736	39.086224	168.3	6/6/2016 18:18	BLAN_005.20160606.IXOSCA.N	BLAN_005.20160606.IXOSCA.N.T.025	Negative	Anaplasma phagocytophilum
BLAN_005	deciduousForest	-77.972736	39.086224	168.3	6/6/2016 18:18	BLAN_005.20160606.IXOSCA.N	BLAN_005.20160606.IXOSCA.N.T.001	Negative	Borrelia miyamotoi
BLAN_005	deciduousForest	-77.972736	39.086224	168.3	6/6/2016 18:18	BLAN_005.20160606.IXOSCA.N	BLAN_005.20160606.IXOSCA.N.T.034	Negative	Babesia microti
BLAN_005	deciduousForest	-77.972736	39.086224	168.3	6/6/2016 18:18	BLAN_005.20160606.IXOSCA.N	BLAN_005.20160606.IXOSCA.N.T.006	Negative	Borrelia burgdorferi sensu lato
BLAN_005	deciduousForest	-77.972736	39.086224	168.3	6/6/2016 18:18	BLAN_005.20160606.IXOSCA.N	BLAN_005.20160606.IXOSCA.N.T.031	Negative	Borrelia mayonii
BLAN_005	deciduousForest	-77.972736	39.086224	168.3	6/6/2016 18:18	BLAN_005.20160606.AMBAME.N	BLAN_005.20160606.AMBAME.N.T.006	Negative	Ehrlichia ewingii
BLAN_005	deciduousForest	-77.972736	39.086224	168.3	6/6/2016 18:18	BLAN_005.20160606.IXOSCA.N	BLAN_005.20160606.IXOSCA.N.T.017	Negative	Borrelia mayonii
BLAN_005	deciduousForest	-77.972736	39.086224	168.3	6/6/2016 18:18	BLAN_005.20160606.IXOSCA.N	BLAN_005.20160606.IXOSCA.N.T.022	Negative	Borrelia burgdorferi sensu lato
BLAN_005	deciduousForest	-77.972736	39.086224	168.3	6/6/2016 18:18	BLAN_005.20160606.IXOSCA.N	BLAN_005.20160606.IXOSCA.N.T.003	Negative	Borrelia miyamotoi
BLAN_005	deciduousForest	-77.972736	39.086224	168.3	6/6/2016 18:18	BLAN_005.20160606.IXOSCA.N	BLAN_005.20160606.IXOSCA.N.T.033	Negative	Ehrlichia muris-like
BLAN_005	deciduousForest	-77.972736	39.086224	168.3	6/6/2016 18:18	BLAN_005.20160606.IXOSCA.N	BLAN_005.20160606.IXOSCA.N.T.031	Negative	Borrelia miyamotoi
BLAN_005	deciduousForest	-77.972736	39.086224	168.3	6/6/2016 18:18	BLAN_005.20160606.IXOSCA.N	BLAN_005.20160606.IXOSCA.N.T.020	Negative	Borrelia mayonii
BLAN_005	deciduousForest	-77.972736	39.086224	168.3	6/6/2016 18:18	BLAN_005.20160606.AMBAME.N	BLAN_005.20160606.AMBAME.N.T.002	Negative	Francisella tularensis
BLAN_005	deciduousForest	-77.972736	39.086224	168.3	6/6/2016 18:18	BLAN_005.20160606.IXOSCA.N	BLAN_005.20160606.IXOSCA.N.T.025	Negative	Babesia microti
BLAN_005	deciduousForest	-77.972736	39.086224	168.3	6/6/2016 18:18	BLAN_005.20160606.AMBAME.N	BLAN_005.20160606.AMBAME.N.T.001	Negative	Francisella tularensis
BLAN_005	deciduousForest	-77.972736	39.086224	168.3	6/6/2016 18:18	BLAN_005.20160606.IXOSCA.N	BLAN_005.20160606.IXOSCA.N.T.018	Negative	Borrelia mayonii
BLAN_005	deciduousForest	-77.972736	39.086224	168.3	6/6/2016 18:18	BLAN_005.20160606.IXOSCA.N	BLAN_005.20160606.IXOSCA.N.T.001	Negative	Borrelia mayonii
BLAN_005	deciduousForest	-77.972736	39.086224	168.3	6/6/2016 18:18	BLAN_005.20160606.IXOSCA.N	BLAN_005.20160606.IXOSCA.N.T.023	Negative	Anaplasma phagocytophilum
BLAN_005	deciduousForest	-77.972736	39.086224	168.3	6/6/2016 18:18	BLAN_005.20160606.AMBAME.N	BLAN_005.20160606.AMBAME.N.T.002	Negative	Borrelia lonestari
BLAN_005	deciduousForest	-77.972736	39.086224	168.3	6/6/2016 18:18	BLAN_005.20160606.IXOSCA.N	BLAN_005.20160606.IXOSCA.N.T.034	Negative	Borrelia mayonii
BLAN_005	deciduousForest	-77.972736	39.086224	168.3	6/6/2016 18:18	BLAN_005.20160606.IXOSCA.N	BLAN_005.20160606.IXOSCA.N.T.010	Negative	Ehrlichia muris-like
BLAN_005	deciduousForest	-77.972736	39.086224	168.3	6/6/2016 18:18	BLAN_005.20160606.IXOSCA.N	BLAN_005.20160606.IXOSCA.N.T.023	Negative	Babesia microti
BLAN_005	deciduousForest	-77.972736	39.086224	168.3	6/6/2016 18:18	BLAN_005.20160606.AMBAME.N	BLAN_005.20160606.AMBAME.N.T.001	Negative	Borrelia lonestari
BLAN_005	deciduousForest	-77.972736	39.086224	168.3	6/6/2016 18:18	BLAN_005.20160606.AMBAME.N	BLAN_005.20160606.AMBAME.N.T.004	Negative	Borrelia sp.
BLAN_005	deciduousForest	-77.972736	39.086224	168.3	6/6/2016 18:18	BLAN_005.20160606.IXOSCA.N	BLAN_005.20160606.IXOSCA.N.T.022	Negative	Borrelia mayonii
BLAN_005	deciduousForest	-77.972736	39.086224	168.3	6/6/2016 18:18	BLAN_005.20160606.IXOSCA.N	BLAN_005.20160606.IXOSCA.N.T.027	Negative	Anaplasma phagocytophilum
BLAN_005	deciduousForest	-77.972736	39.086224	168.3	6/6/2016 18:18	BLAN_005.20160606.IXOSCA.N	BLAN_005.20160606.IXOSCA.N.T.001	Positive	Borrelia sp.
BLAN_005	deciduousForest	-77.972736	39.086224	168.3	6/6/2016 18:18	BLAN_005.20160606.IXOSCA.N	BLAN_005.20160606.IXOSCA.N.T.008	Negative	Anaplasma phagocytophilum
BLAN_005	deciduousForest	-77.972736	39.086224	168.3	6/6/2016 18:18	BLAN_005.20160606.IXOSCA.N	BLAN_005.20160606.IXOSCA.N.T.009	Negative	Babesia microti
BLAN_005	deciduousForest	-77.972736	39.086224	168.3	6/6/2016 18:18	BLAN_005.20160606.IXOSCA.N	BLAN_005.20160606.IXOSCA.N.T.014	Negative	Borrelia burgdorferi sensu lato
BLAN_005	deciduousForest	-77.972736	39.086224	168.3	6/6/2016 18:18	BLAN_005.20160606.IXOSCA.N	BLAN_005.20160606.IXOSCA.N.T.008	Positive	Borrelia sp.
BLAN_005	deciduousForest	-77.972736	39.086224	168.3	6/6/2016 18:18	BLAN_005.20160606.IXOSCA.N	BLAN_005.20160606.IXOSCA.N.T.011	Negative	Borrelia burgdorferi sensu lato
BLAN_005	deciduousForest	-77.972736	39.086224	168.3	6/6/2016 18:18	BLAN_005.20160606.IXOSCA.N	BLAN_005.20160606.IXOSCA.N.T.028	Negative	Babesia microti
BLAN_005	deciduousForest	-77.972736	39.086224	168.3	6/6/2016 18:18	BLAN_005.20160606.IXOSCA.N	BLAN_005.20160606.IXOSCA.N.T.003	Negative	Anaplasma phagocytophilum
BLAN_005	deciduousForest	-77.972736	39.086224	168.3	6/6/2016 18:18	BLAN_005.20160606.IXOSCA.N	BLAN_005.20160606.IXOSCA.N.T.018	Positive	Borrelia burgdorferi sensu lato
BLAN_005	deciduousForest	-77.972736	39.086224	168.3	6/6/2016 18:18	BLAN_005.20160606.IXOSCA.N	BLAN_005.20160606.IXOSCA.N.T.006	Negative	Borrelia mayonii
BLAN_005	deciduousForest	-77.972736	39.086224	168.3	6/6/2016 18:18	BLAN_005.20160606.IXOSCA.N	BLAN_005.20160606.IXOSCA.N.T.028	Negative	Borrelia miyamotoi
BLAN_005	deciduousForest	-77.972736	39.086224	168.3	6/6/2016 18:18	BLAN_005.20160606.IXOSCA.N	BLAN_005.20160606.IXOSCA.N.T.012	Negative	Borrelia mayonii
BLAN_005	deciduousForest	-77.972736	39.086224	168.3	6/6/2016 18:18	BLAN_005.20160606.IXOSCA.N	BLAN_005.20160606.IXOSCA.N.T.009	Negative	Anaplasma phagocytophilum
BLAN_005	deciduousForest	-77.972736	39.086224	168.3	6/6/2016 18:18	BLAN_005.20160606.IXOSCA.N	BLAN_005.20160606.IXOSCA.N.T.026	Negative	Babesia microti
BLAN_005	deciduousForest	-77.972736	39.086224	168.3	6/6/2016 18:18	BLAN_005.20160606.IXOSCA.N	BLAN_005.20160606.IXOSCA.N.T.015	Positive	Borrelia sp.
BLAN_005	deciduousForest	-77.972736	39.086224	168.3	6/6/2016 18:18	BLAN_005.20160606.IXOSCA.N	BLAN_005.20160606.IXOSCA.N.T.021	Negative	Ehrlichia muris-like
BLAN_005	deciduousForest	-77.972736	39.086224	168.3	6/6/2016 18:18	BLAN_005.20160606.IXOSCA.N	BLAN_005.20160606.IXOSCA.N.T.008	Negative	Borrelia mayonii
BLAN_005	deciduousForest	-77.972736	39.086224	168.3	6/6/2016 18:18	BLAN_005.20160606.IXOSCA.N	BLAN_005.20160606.IXOSCA.N.T.032	Negative	Borrelia burgdorferi sensu lato
BLAN_005	deciduousForest	-77.972736	39.086224	168.3	6/6/2016 18:18	BLAN_005.20160606.IXOSCA.N	BLAN_005.20160606.IXOSCA.N.T.014	Negative	Borrelia miyamotoi
BLAN_005	deciduousForest	-77.972736	39.086224	168.3	6/6/2016 18:18	BLAN_005.20160606.AMBAME.N	BLAN_005.20160606.AMBAME.N.T.006	Negative	Ehrlichia chaffeensis
BLAN_005	deciduousForest	-77.972736	39.086224	168.3	6/6/2016 18:18	BLAN_005.20160606.IXOSCA.N	BLAN_005.20160606.IXOSCA.N.T.026	Positive	Borrelia burgdorferi sensu lato
BLAN_005	deciduousForest	-77.972736	39.086224	168.3	6/6/2016 18:18	BLAN_005.20160606.IXOSCA.N	BLAN_005.20160606.IXOSCA.N.T.018	Negative	Borrelia miyamotoi
BLAN_005	deciduousForest	-77.972736	39.086224	168.3	6/6/2016 18:18	BLAN_005.20160606.IXOSCA.N	BLAN_005.20160606.IXOSCA.N.T.005	Positive	Borrelia sp.
BLAN_005	deciduousForest	-77.972736	39.086224	168.3	6/6/2016 18:18	BLAN_005.20160606.AMBAME.N	BLAN_005.20160606.AMBAME.N.T.004	Negative	Ehrlichia chaffeensis
BLAN_005	deciduousForest	-77.972736	39.086224	168.3	6/6/2016 18:18	BLAN_005.20160606.IXOSCA.N	BLAN_005.20160606.IXOSCA.N.T.004	Negative	Borrelia mayonii
BLAN_005	deciduousForest	-77.972736	39.086224	168.3	6/6/2016 18:18	BLAN_005.20160606.AMBAME.N	BLAN_005.20160606.AMBAME.N.T.004	Negative	Borrelia lonestari
BLAN_005	deciduousForest	-77.972736	39.086224	168.3	6/6/2016 18:18	BLAN_005.20160606.IXOSCA.N	BLAN_005.20160606.IXOSCA.N.T.007	Positive	Borrelia sp.
BLAN_005	deciduousForest	-77.972736	39.086224	168.3	6/6/2016 18:18	BLAN_005.20160606.IXOSCA.N	BLAN_005.20160606.IXOSCA.N.T.018	Negative	Babesia microti
BLAN_005	deciduousForest	-77.972736	39.086224	168.3	6/6/2016 18:18	BLAN_005.20160606.IXOSCA.N	BLAN_005.20160606.IXOSCA.N.T.011	Negative	Anaplasma phagocytophilum
BLAN_005	deciduousForest	-77.972736	39.086224	168.3	6/6/2016 18:18	BLAN_005.20160606.IXOSCA.N	BLAN_005.20160606.IXOSCA.N.T.003	Negative	Borrelia mayonii
BLAN_005	deciduousForest	-77.972736	39.086224	168.3	6/6/2016 18:18	BLAN_005.20160606.IXOSCA.N	BLAN_005.20160606.IXOSCA.N.T.034	Negative	Anaplasma phagocytophilum
BLAN_005	deciduousForest	-77.972736	39.086224	168.3	6/6/2016 18:18	BLAN_005.20160606.IXOSCA.N	BLAN_005.20160606.IXOSCA.N.T.003	Negative	Borrelia sp.
BLAN_005	deciduousForest	-77.972736	39.086224	168.3	6/6/2016 18:18	BLAN_005.20160606.IXOSCA.N	BLAN_005.20160606.IXOSCA.N.T.012	Negative	Borrelia miyamotoi
BLAN_005	deciduousForest	-77.972736	39.086224	168.3	6/6/2016 18:18	BLAN_005.20160606.IXOSCA.N	BLAN_005.20160606.IXOSCA.N.T.027	Negative	Ehrlichia muris-like
BLAN_005	deciduousForest	-77.972736	39.086224	168.3	6/6/2016 18:18	BLAN_005.20160606.IXOSCA.N	BLAN_005.20160606.IXOSCA.N.T.021	Positive	Anaplasma phagocytophilum
BLAN_005	deciduousForest	-77.972736	39.086224	168.3	6/6/2016 18:18	BLAN_005.20160606.IXOSCA.N	BLAN_005.20160606.IXOSCA.N.T.019	Negative	Borrelia burgdorferi sensu lato
BLAN_005	deciduousForest	-77.972736	39.086224	168.3	6/6/2016 18:18	BLAN_005.20160606.IXOSCA.N	BLAN_005.20160606.IXOSCA.N.T.010	Negative	Borrelia mayonii
BLAN_005	deciduousForest	-77.972736	39.086224	168.3	6/6/2016 18:18	BLAN_005.20160606.IXOSCA.N	BLAN_005.20160606.IXOSCA.N.T.004	Negative	Babesia microti
BLAN_005	deciduousForest	-77.972736	39.086224	168.3	6/6/2016 18:18	BLAN_005.20160606.AMBAME.N	BLAN_005.20160606.AMBAME.N.T.001	Negative	Ehrlichia ewingii
BLAN_005	deciduousForest	-77.972736	39.086224	168.3	6/6/2016 18:18	BLAN_005.20160606.IXOSCA.N	BLAN_005.20160606.IXOSCA.N.T.021	Negative	Babesia microti
BLAN_005	deciduousForest	-77.972736	39.086224	168.3	6/6/2016 18:18	BLAN_005.20160606.IXOSCA.N	BLAN_005.20160606.IXOSCA.N.T.004	Negative	Ehrlichia muris-like
BLAN_005	deciduousForest	-77.972736	39.086224	168.3	6/6/2016 18:18	BLAN_005.20160606.IXOSCA.N	BLAN_005.20160606.IXOSCA.N.T.026	Negative	Borrelia mayonii
BLAN_005	deciduousForest	-77.972736	39.086224	168.3	6/6/2016 18:18	BLAN_005.20160606.IXOSCA.N	BLAN_005.20160606.IXOSCA.N.T.003	Negative	Babesia microti
BLAN_005	deciduousForest	-77.972736	39.086224	168.3	6/6/2016 18:18	BLAN_005.20160606.IXOSCA.N	BLAN_005.20160606.IXOSCA.N.T.012	Negative	Babesia microti
BLAN_005	deciduousForest	-77.972736	39.086224	168.3	6/6/2016 18:18	BLAN_005.20160606.IXOSCA.N	BLAN_005.20160606.IXOSCA.N.T.009	Negative	Borrelia sp.
BLAN_005	deciduousForest	-77.972736	39.086224	168.3	6/6/2016 18:18	BLAN_005.20160606.AMBAME.N	BLAN_005.20160606.AMBAME.N.T.001	Negative	Anaplasma phagocytophilum
BLAN_005	deciduousForest	-77.972736	39.086224	168.3	6/6/2016 18:18	BLAN_005.20160606.IXOSCA.N	BLAN_005.20160606.IXOSCA.N.T.001	Negative	Babesia microti
BLAN_005	deciduousForest	-77.972736	39.086224	168.3	6/6/2016 18:18	BLAN_005.20160606.AMBAME.N	BLAN_005.20160606.AMBAME.N.T.001	Negative	Ehrlichia chaffeensis
BLAN_005	deciduousForest	-77.972736	39.086224	168.3	6/6/2016 18:18	BLAN_005.20160606.AMBAME.N	BLAN_005.20160606.AMBAME.N.T.001	Negative	Borrelia sp.
BLAN_005	deciduousForest	-77.972736	39.086224	168.3	6/6/2016 18:18	BLAN_005.20160606.IXOSCA.N	BLAN_005.20160606.IXOSCA.N.T.003	Negative	Ehrlichia muris-like
BLAN_005	deciduousForest	-77.972736	39.086224	168.3	6/6/2016 18:18	BLAN_005.20160606.IXOSCA.N	BLAN_005.20160606.IXOSCA.N.T.009	Negative	Borrelia mayonii
BLAN_005	deciduousForest	-77.972736	39.086224	168.3	6/6/2016 18:18	BLAN_005.20160606.IXOSCA.N	BLAN_005.20160606.IXOSCA.N.T.006	Negative	Borrelia miyamotoi
BLAN_005	deciduousForest	-77.972736	39.086224	168.3	6/6/2016 18:18	BLAN_005.20160606.IXOSCA.N	BLAN_005.20160606.IXOSCA.N.T.016	Negative	Ehrlichia muris-like
BLAN_005	deciduousForest	-77.972736	39.086224	168.3	6/6/2016 18:18	BLAN_005.20160606.IXOSCA.N	BLAN_005.20160606.IXOSCA.N.T.009	Negative	Borrelia miyamotoi
BLAN_005	deciduousForest	-77.972736	39.086224	168.3	6/6/2016 18:18	BLAN_005.20160606.IXOSCA.N	BLAN_005.20160606.IXOSCA.N.T.018	Negative	Anaplasma phagocytophilum
BLAN_005	deciduousForest	-77.972736	39.086224	168.3	6/6/2016 18:18	BLAN_005.20160606.IXOSCA.N	BLAN_005.20160606.IXOSCA.N.T.005	Negative	Borrelia miyamotoi
BLAN_005	deciduousForest	-77.972736	39.086224	168.3	6/6/2016 18:18	BLAN_005.20160606.IXOSCA.N	BLAN_005.20160606.IXOSCA.N.T.028	Negative	Borrelia burgdorferi sensu lato
BLAN_005	deciduousForest	-77.972736	39.086224	168.3	6/6/2016 18:18	BLAN_005.20160606.IXOSCA.N	BLAN_005.20160606.IXOSCA.N.T.002	Negative	Babesia microti
BLAN_005	deciduousForest	-77.972736	39.086224	168.3	6/6/2016 18:18	BLAN_005.20160606.IXOSCA.N	BLAN_005.20160606.IXOSCA.N.T.014	Negative	Babesia microti
BLAN_005	deciduousForest	-77.972736	39.086224	168.3	6/6/2016 18:18	BLAN_005.20160606.AMBAME.N	BLAN_005.20160606.AMBAME.N.T.004	Negative	Anaplasma phagocytophilum
BLAN_005	deciduousForest	-77.972736	39.086224	168.3	6/6/2016 18:18	BLAN_005.20160606.IXOSCA.N	BLAN_005.20160606.IXOSCA.N.T.013	Negative	Ehrlichia muris-like
BLAN_005	deciduousForest	-77.972736	39.086224	168.3	6/6/2016 18:18	BLAN_005.20160606.IXOSCA.N	BLAN_005.20160606.IXOSCA.N.T.023	Negative	Ehrlichia muris-like
BLAN_005	deciduousForest	-77.972736	39.086224	168.3	6/6/2016 18:18	BLAN_005.20160606.IXOSCA.N	BLAN_005.20160606.IXOSCA.N.T.022	Negative	Borrelia sp.
BLAN_005	deciduousForest	-77.972736	39.086224	168.3	6/6/2016 18:18	BLAN_005.20160606.IXOSCA.N	BLAN_005.20160606.IXOSCA.N.T.032	Negative	Ehrlichia muris-like
BLAN_005	deciduousForest	-77.972736	39.086224	168.3	6/6/2016 18:18	BLAN_005.20160606.IXOSCA.N	BLAN_005.20160606.IXOSCA.N.T.015	Positive	Borrelia burgdorferi sensu lato
BLAN_005	deciduousForest	-77.972736	39.086224	168.3	6/6/2016 18:18	BLAN_005.20160606.IXOSCA.N	BLAN_005.20160606.IXOSCA.N.T.010	Negative	Babesia microti
BLAN_005	deciduousForest	-77.972736	39.086224	168.3	6/6/2016 18:18	BLAN_005.20160606.IXOSCA.N	BLAN_005.20160606.IXOSCA.N.T.015	Negative	Ehrlichia muris-like
BLAN_005	deciduousForest	-77.972736	39.086224	168.3	6/6/2016 18:18	BLAN_005.20160606.IXOSCA.N	BLAN_005.20160606.IXOSCA.N.T.015	Negative	Borrelia mayonii
BLAN_005	deciduousForest	-77.972736	39.086224	168.3	6/6/2016 18:18	BLAN_005.20160606.IXOSCA.N	BLAN_005.20160606.IXOSCA.N.T.017	Negative	Ehrlichia muris-like
BLAN_005	deciduousForest	-77.972736	39.086224	168.3	6/6/2016 18:18	BLAN_005.20160606.IXOSCA.N	BLAN_005.20160606.IXOSCA.N.T.013	Negative	Babesia microti
BLAN_005	deciduousForest	-77.972736	39.086224	168.3	6/6/2016 18:18	BLAN_005.20160606.AMBAME.N	BLAN_005.20160606.AMBAME.N.T.003	Negative	Anaplasma phagocytophilum
BLAN_005	deciduousForest	-77.972736	39.086224	168.3	6/6/2016 18:18	BLAN_005.20160606.IXOSCA.N	BLAN_005.20160606.IXOSCA.N.T.002	Negative	Ehrlichia muris-like
BLAN_005	deciduousForest	-77.972736	39.086224	168.3	6/6/2016 18:18	BLAN_005.20160606.IXOSCA.N	BLAN_005.20160606.IXOSCA.N.T.032	Negative	Babesia microti
BLAN_005	deciduousForest	-77.972736	39.086224	168.3	6/6/2016 18:18	BLAN_005.20160606.IXOSCA.N	BLAN_005.20160606.IXOSCA.N.T.023	Negative	Borrelia burgdorferi sensu lato
BLAN_005	deciduousForest	-77.972736	39.086224	168.3	6/6/2016 18:18	BLAN_005.20160606.IXOSCA.N	BLAN_005.20160606.IXOSCA.N.T.034	Negative	Borrelia miyamotoi
BLAN_005	deciduousForest	-77.972736	39.086224	168.3	6/6/2016 18:18	BLAN_005.20160606.AMBAME.N	BLAN_005.20160606.AMBAME.N.T.003	Negative	Borrelia lonestari
BLAN_005	deciduousForest	-77.972736	39.086224	168.3	6/6/2016 18:18	BLAN_005.20160606.IXOSCA.N	BLAN_005.20160606.IXOSCA.N.T.014	Negative	Ehrlichia muris-like
BLAN_005	deciduousForest	-77.972736	39.086224	168.3	6/6/2016 18:18	BLAN_005.20160606.IXOSCA.N	BLAN_005.20160606.IXOSCA.N.T.015	Negative	Borrelia miyamotoi
BLAN_005	deciduousForest	-77.972736	39.086224	168.3	6/6/2016 18:18	BLAN_005.20160606.AMBAME.N	BLAN_005.20160606.AMBAME.N.T.005	Negative	Ehrlichia chaffeensis
BLAN_005	deciduousForest	-77.972736	39.086224	168.3	6/6/2016 18:18	BLAN_005.20160606.IXOSCA.N	BLAN_005.20160606.IXOSCA.N.T.020	Negative	Borrelia miyamotoi
BLAN_005	deciduousForest	-77.972736	39.086224	168.3	6/6/2016 18:18	BLAN_005.20160606.IXOSCA.N	BLAN_005.20160606.IXOSCA.N.T.002	Negative	Borrelia mayonii
BLAN_005	deciduousForest	-77.972736	39.086224	168.3	6/6/2016 18:18	BLAN_005.20160606.IXOSCA.N	BLAN_005.20160606.IXOSCA.N.T.011	Negative	Borrelia sp.
BLAN_005	deciduousForest	-77.972736	39.086224	168.3	6/6/2016 18:18	BLAN_005.20160606.AMBAME.N	BLAN_005.20160606.AMBAME.N.T.003	Negative	Ehrlichia ewingii
BLAN_005	deciduousForest	-77.972736	39.086224	168.3	6/6/2016 18:18	BLAN_005.20160606.IXOSCA.N	BLAN_005.20160606.IXOSCA.N.T.033	Negative	Borrelia mayonii
BLAN_005	deciduousForest	-77.972736	39.086224	168.3	6/6/2016 18:18	BLAN_005.20160606.IXOSCA.N	BLAN_005.20160606.IXOSCA.N.T.001	Positive	Borrelia burgdorferi sensu lato
BLAN_005	deciduousForest	-77.972736	39.086224	168.3	6/6/2016 18:18	BLAN_005.20160606.AMBAME.N	BLAN_005.20160606.AMBAME.N.T.003	Negative	Ehrlichia chaffeensis
BLAN_005	deciduousForest	-77.972736	39.086224	168.3	6/6/2016 18:18	BLAN_005.20160606.IXOSCA.N	BLAN_005.20160606.IXOSCA.N.T.004	Negative	Anaplasma phagocytophilum
BLAN_005	deciduousForest	-77.972736	39.086224	168.3	6/6/2016 18:18	BLAN_005.20160606.IXOSCA.N	BLAN_005.20160606.IXOSCA.N.T.025	Negative	Borrelia sp.
BLAN_005	deciduousForest	-77.972736	39.086224	168.3	6/6/2016 18:18	BLAN_005.20160606.IXOSCA.N	BLAN_005.20160606.IXOSCA.N.T.014	Negative	Borrelia mayonii
BLAN_005	deciduousForest	-77.972736	39.086224	168.3	6/6/2016 18:18	BLAN_005.20160606.IXOSCA.N	BLAN_005.20160606.IXOSCA.N.T.026	Positive	Borrelia sp.
BLAN_005	deciduousForest	-77.972736	39.086224	168.3	6/6/2016 18:18	BLAN_005.20160606.IXOSCA.N	BLAN_005.20160606.IXOSCA.N.T.011	Negative	Borrelia mayonii
BLAN_005	deciduousForest	-77.972736	39.086224	168.3	6/6/2016 18:18	BLAN_005.20160606.IXOSCA.N	BLAN_005.20160606.IXOSCA.N.T.015	Negative	Babesia microti
BLAN_005	deciduousForest	-77.972736	39.086224	168.3	6/6/2016 18:18	BLAN_005.20160606.AMBAME.N	BLAN_005.20160606.AMBAME.N.T.003	Negative	Francisella tularensis
BLAN_005	deciduousForest	-77.972736	39.086224	168.3	6/6/2016 18:18	BLAN_005.20160606.IXOSCA.N	BLAN_005.20160606.IXOSCA.N.T.030	Negative	Borrelia sp.
BLAN_005	deciduousForest	-77.972736	39.086224	168.3	6/6/2016 18:18	BLAN_005.20160606.IXOSCA.N	BLAN_005.20160606.IXOSCA.N.T.015	Negative	Anaplasma phagocytophilum
BLAN_005	deciduousForest	-77.972736	39.086224	168.3	6/6/2016 18:18	BLAN_005.20160606.IXOSCA.N	BLAN_005.20160606.IXOSCA.N.T.033	Negative	Borrelia miyamotoi
BLAN_005	deciduousForest	-77.972736	39.086224	168.3	6/6/2016 18:18	BLAN_005.20160606.IXOSCA.N	BLAN_005.20160606.IXOSCA.N.T.029	Negative	Borrelia miyamotoi
BLAN_005	deciduousForest	-77.972736	39.086224	168.3	6/6/2016 18:18	BLAN_005.20160606.IXOSCA.N	BLAN_005.20160606.IXOSCA.N.T.032	Negative	Borrelia mayonii
BLAN_005	deciduousForest	-77.972736	39.086224	168.3	6/6/2016 18:18	BLAN_005.20160606.IXOSCA.N	BLAN_005.20160606.IXOSCA.N.T.024	Negative	Borrelia sp.
BLAN_005	deciduousForest	-77.972736	39.086224	168.3	6/6/2016 18:18	BLAN_005.20160606.IXOSCA.N	BLAN_005.20160606.IXOSCA.N.T.024	Negative	Borrelia burgdorferi sensu lato
BLAN_005	deciduousForest	-77.972736	39.086224	168.3	6/6/2016 18:18	BLAN_005.20160606.IXOSCA.N	BLAN_005.20160606.IXOSCA.N.T.026	Negative	Borrelia miyamotoi
BLAN_005	deciduousForest	-77.972736	39.086224	168.3	6/6/2016 18:18	BLAN_005.20160606.AMBAME.N	BLAN_005.20160606.AMBAME.N.T.006	Negative	Rickettsia rickettsii
BLAN_005	deciduousForest	-77.972736	39.086224	168.3	6/6/2016 18:18	BLAN_005.20160606.IXOSCA.N	BLAN_005.20160606.IXOSCA.N.T.031	Negative	Borrelia sp.
BLAN_005	deciduousForest	-77.972736	39.086224	168.3	6/6/2016 18:18	BLAN_005.20160606.IXOSCA.N	BLAN_005.20160606.IXOSCA.N.T.017	Negative	Borrelia miyamotoi
BLAN_005	deciduousForest	-77.972736	39.086224	168.3	6/6/2016 18:18	BLAN_005.20160606.IXOSCA.N	BLAN_005.20160606.IXOSCA.N.T.018	Negative	Ehrlichia muris-like
BLAN_005	deciduousForest	-77.972736	39.086224	168.3	6/6/2016 18:18	BLAN_005.20160606.IXOSCA.N	BLAN_005.20160606.IXOSCA.N.T.030	Negative	Borrelia burgdorferi sensu lato
BLAN_005	deciduousForest	-77.972736	39.086224	168.3	6/6/2016 18:18	BLAN_005.20160606.IXOSCA.N	BLAN_005.20160606.IXOSCA.N.T.031	Negative	Ehrlichia muris-like
BLAN_005	deciduousForest	-77.972736	39.086224	168.3	6/6/2016 18:18	BLAN_005.20160606.IXOSCA.N	BLAN_005.20160606.IXOSCA.N.T.019	Negative	Babesia microti
BLAN_005	deciduousForest	-77.972736	39.086224	168.3	6/6/2016 18:18	BLAN_005.20160606.IXOSCA.N	BLAN_005.20160606.IXOSCA.N.T.021	Negative	Borrelia mayonii
BLAN_005	deciduousForest	-77.972736	39.086224	168.3	6/6/2016 18:18	BLAN_005.20160606.IXOSCA.N	BLAN_005.20160606.IXOSCA.N.T.024	Negative	Anaplasma phagocytophilum
BLAN_005	deciduousForest	-77.972736	39.086224	168.3	6/6/2016 18:18	BLAN_005.20160606.IXOSCA.N	BLAN_005.20160606.IXOSCA.N.T.002	Negative	Borrelia miyamotoi
BLAN_005	deciduousForest	-77.972736	39.086224	168.3	6/6/2016 18:18	BLAN_005.20160606.IXOSCA.N	BLAN_005.20160606.IXOSCA.N.T.030	Negative	Ehrlichia muris-like
BLAN_005	deciduousForest	-77.972736	39.086224	168.3	6/6/2016 18:18	BLAN_005.20160606.IXOSCA.N	BLAN_005.20160606.IXOSCA.N.T.012	Negative	Anaplasma phagocytophilum
BLAN_005	deciduousForest	-77.972736	39.086224	168.3	6/6/2016 18:18	BLAN_005.20160606.AMBAME.N	BLAN_005.20160606.AMBAME.N.T.001	Negative	Rickettsia rickettsii
BLAN_005	deciduousForest	-77.972736	39.086224	168.3	6/6/2016 18:18	BLAN_005.20160606.IXOSCA.N	BLAN_005.20160606.IXOSCA.N.T.032	Negative	Borrelia miyamotoi
BLAN_005	deciduousForest	-77.972736	39.086224	168.3	6/6/2016 18:18	BLAN_005.20160606.IXOSCA.N	BLAN_005.20160606.IXOSCA.N.T.002	Negative	Borrelia burgdorferi sensu lato
BLAN_005	deciduousForest	-77.972736	39.086224	168.3	6/6/2016 18:18	BLAN_005.20160606.IXOSCA.N	BLAN_005.20160606.IXOSCA.N.T.024	Negative	Borrelia mayonii
BLAN_005	deciduousForest	-77.972736	39.086224	168.3	6/6/2016 18:18	BLAN_005.20160606.IXOSCA.N	BLAN_005.20160606.IXOSCA.N.T.028	Negative	Borrelia mayonii
BLAN_005	deciduousForest	-77.972736	39.086224	168.3	6/6/2016 18:18	BLAN_005.20160606.IXOSCA.N	BLAN_005.20160606.IXOSCA.N.T.031	Negative	Babesia microti
BLAN_005	deciduousForest	-77.972736	39.086224	168.3	6/6/2016 18:18	BLAN_005.20160606.IXOSCA.N	BLAN_005.20160606.IXOSCA.N.T.017	Negative	Borrelia burgdorferi sensu lato
BLAN_005	deciduousForest	-77.972736	39.086224	168.3	6/6/2016 18:18	BLAN_005.20160606.IXOSCA.N	BLAN_005.20160606.IXOSCA.N.T.004	Positive	Borrelia burgdorferi sensu lato
BLAN_005	deciduousForest	-77.972736	39.086224	168.3	6/6/2016 18:18	BLAN_005.20160606.IXOSCA.N	BLAN_005.20160606.IXOSCA.N.T.023	Negative	Borrelia miyamotoi
BLAN_005	deciduousForest	-77.972736	39.086224	168.3	6/6/2016 18:18	BLAN_005.20160606.IXOSCA.N	BLAN_005.20160606.IXOSCA.N.T.029	Negative	Ehrlichia muris-like
BLAN_005	deciduousForest	-77.972736	39.086224	168.3	6/6/2016 18:18	BLAN_005.20160606.IXOSCA.N	BLAN_005.20160606.IXOSCA.N.T.024	Negative	Babesia microti
BLAN_005	deciduousForest	-77.972736	39.086224	168.3	6/6/2016 18:18	BLAN_005.20160606.IXOSCA.N	BLAN_005.20160606.IXOSCA.N.T.005	Positive	Anaplasma phagocytophilum
BLAN_005	deciduousForest	-77.972736	39.086224	168.3	6/6/2016 18:18	BLAN_005.20160606.IXOSCA.N	BLAN_005.20160606.IXOSCA.N.T.020	Negative	Babesia microti
BLAN_005	deciduousForest	-77.972736	39.086224	168.3	6/6/2016 18:18	BLAN_005.20160606.IXOSCA.N	BLAN_005.20160606.IXOSCA.N.T.012	Negative	Borrelia burgdorferi sensu lato
BLAN_005	deciduousForest	-77.972736	39.086224	168.3	6/6/2016 18:18	BLAN_005.20160606.AMBAME.N	BLAN_005.20160606.AMBAME.N.T.004	Negative	Rickettsia rickettsii
BLAN_005	deciduousForest	-77.972736	39.086224	168.3	6/6/2016 18:18	BLAN_005.20160606.IXOSCA.N	BLAN_005.20160606.IXOSCA.N.T.025	Negative	Borrelia mayonii
BLAN_005	deciduousForest	-77.972736	39.086224	168.3	6/6/2016 18:18	BLAN_005.20160606.IXOSCA.N	BLAN_005.20160606.IXOSCA.N.T.009	Negative	Ehrlichia muris-like
BLAN_005	deciduousForest	-77.972736	39.086224	168.3	6/6/2016 18:18	BLAN_005.20160606.IXOSCA.N	BLAN_005.20160606.IXOSCA.N.T.016	Negative	Borrelia miyamotoi
BLAN_005	deciduousForest	-77.972736	39.086224	168.3	6/6/2016 18:18	BLAN_005.20160606.IXOSCA.N	BLAN_005.20160606.IXOSCA.N.T.007	Positive	Borrelia burgdorferi sensu lato
BLAN_005	deciduousForest	-77.972736	39.086224	168.3	6/6/2016 18:18	BLAN_005.20160606.IXOSCA.N	BLAN_005.20160606.IXOSCA.N.T.022	Negative	Anaplasma phagocytophilum
BLAN_005	deciduousForest	-77.972736	39.086224	168.3	6/6/2016 18:18	BLAN_005.20160606.IXOSCA.N	BLAN_005.20160606.IXOSCA.N.T.020	Negative	Borrelia sp.
BLAN_005	deciduousForest	-77.972736	39.086224	168.3	6/27/2016 14:01	BLAN_005.20160627.IXOSCA.N	BLAN_005.20160627.IXOSCA.N.T.007	Negative	Borrelia mayonii
BLAN_005	deciduousForest	-77.972736	39.086224	168.3	6/27/2016 14:01	BLAN_005.20160627.IXOSCA.N	BLAN_005.20160627.IXOSCA.N.T.004	Negative	Borrelia burgdorferi sensu lato
BLAN_005	deciduousForest	-77.972736	39.086224	168.3	6/27/2016 14:01	BLAN_005.20160627.AMBAME.N	BLAN_005.20160627.AMBAME.N.T.003	Negative	Anaplasma phagocytophilum
BLAN_005	deciduousForest	-77.972736	39.086224	168.3	6/27/2016 14:01	BLAN_005.20160627.IXOSCA.N	BLAN_005.20160627.IXOSCA.N.T.012	Negative	Babesia microti
BLAN_005	deciduousForest	-77.972736	39.086224	168.3	6/27/2016 14:01	BLAN_005.20160627.IXOSCA.N	BLAN_005.20160627.IXOSCA.N.T.001	Negative	Borrelia burgdorferi sensu lato
BLAN_005	deciduousForest	-77.972736	39.086224	168.3	6/27/2016 14:01	BLAN_005.20160627.IXOSCA.N	BLAN_005.20160627.IXOSCA.N.T.007	Negative	Borrelia sp.
BLAN_005	deciduousForest	-77.972736	39.086224	168.3	6/27/2016 14:01	BLAN_005.20160627.IXOSCA.N	BLAN_005.20160627.IXOSCA.N.T.012	Negative	Anaplasma phagocytophilum
BLAN_005	deciduousForest	-77.972736	39.086224	168.3	6/27/2016 14:01	BLAN_005.20160627.IXOSCA.N	BLAN_005.20160627.IXOSCA.N.T.010	Negative	Borrelia burgdorferi sensu lato
BLAN_005	deciduousForest	-77.972736	39.086224	168.3	6/27/2016 14:01	BLAN_005.20160627.IXOSCA.N	BLAN_005.20160627.IXOSCA.N.T.009	Negative	Borrelia mayonii
BLAN_005	deciduousForest	-77.972736	39.086224	168.3	6/27/2016 14:01	BLAN_005.20160627.IXOSCA.N	BLAN_005.20160627.IXOSCA.N.T.012	Negative	Borrelia mayonii
BLAN_005	deciduousForest	-77.972736	39.086224	168.3	6/27/2016 14:01	BLAN_005.20160627.IXOSCA.N	BLAN_005.20160627.IXOSCA.N.T.007	Negative	Borrelia miyamotoi
BLAN_005	deciduousForest	-77.972736	39.086224	168.3	6/27/2016 14:01	BLAN_005.20160627.IXOSCA.N	BLAN_005.20160627.IXOSCA.N.T.013	Negative	Borrelia miyamotoi
BLAN_005	deciduousForest	-77.972736	39.086224	168.3	6/27/2016 14:01	BLAN_005.20160627.AMBAME.N	BLAN_005.20160627.AMBAME.N.T.001	Negative	Ehrlichia chaffeensis
BLAN_005	deciduousForest	-77.972736	39.086224	168.3	6/27/2016 14:01	BLAN_005.20160627.AMBAME.N	BLAN_005.20160627.AMBAME.N.T.001	Negative	Ehrlichia ewingii
BLAN_005	deciduousForest	-77.972736	39.086224	168.3	6/27/2016 14:01	BLAN_005.20160627.IXOSCA.N	BLAN_005.20160627.IXOSCA.N.T.012	Positive	Borrelia sp.
BLAN_005	deciduousForest	-77.972736	39.086224	168.3	6/27/2016 14:01	BLAN_005.20160627.IXOSCA.N	BLAN_005.20160627.IXOSCA.N.T.008	Negative	Babesia microti
BLAN_005	deciduousForest	-77.972736	39.086224	168.3	6/27/2016 14:01	BLAN_005.20160627.IXOSCA.N	BLAN_005.20160627.IXOSCA.N.T.009	Negative	Borrelia sp.
BLAN_005	deciduousForest	-77.972736	39.086224	168.3	6/27/2016 14:01	BLAN_005.20160627.IXOSCA.N	BLAN_005.20160627.IXOSCA.N.T.012	Negative	Ehrlichia muris-like
BLAN_005	deciduousForest	-77.972736	39.086224	168.3	6/27/2016 14:01	BLAN_005.20160627.IXOSCA.N	BLAN_005.20160627.IXOSCA.N.T.009	Negative	Borrelia miyamotoi
BLAN_005	deciduousForest	-77.972736	39.086224	168.3	6/27/2016 14:01	BLAN_005.20160627.IXOSCA.N	BLAN_005.20160627.IXOSCA.N.T.008	Positive	Borrelia burgdorferi sensu lato
BLAN_005	deciduousForest	-77.972736	39.086224	168.3	6/27/2016 14:01	BLAN_005.20160627.IXOSCA.N	BLAN_005.20160627.IXOSCA.N.T.008	Negative	Borrelia mayonii
BLAN_005	deciduousForest	-77.972736	39.086224	168.3	6/27/2016 14:01	BLAN_005.20160627.IXOSCA.N	BLAN_005.20160627.IXOSCA.N.T.007	Negative	Babesia microti
BLAN_005	deciduousForest	-77.972736	39.086224	168.3	6/27/2016 14:01	BLAN_005.20160627.IXOSCA.N	BLAN_005.20160627.IXOSCA.N.T.005	Negative	Borrelia mayonii
BLAN_005	deciduousForest	-77.972736	39.086224	168.3	6/27/2016 14:01	BLAN_005.20160627.IXOSCA.N	BLAN_005.20160627.IXOSCA.N.T.004	Negative	Borrelia sp.
BLAN_005	deciduousForest	-77.972736	39.086224	168.3	6/27/2016 14:01	BLAN_005.20160627.IXOSCA.N	BLAN_005.20160627.IXOSCA.N.T.010	Negative	Borrelia miyamotoi
BLAN_005	deciduousForest	-77.972736	39.086224	168.3	6/27/2016 14:01	BLAN_005.20160627.IXOSCA.N	BLAN_005.20160627.IXOSCA.N.T.001	Negative	Ehrlichia muris-like
BLAN_005	deciduousForest	-77.972736	39.086224	168.3	6/27/2016 14:01	BLAN_005.20160627.IXOSCA.N	BLAN_005.20160627.IXOSCA.N.T.010	Negative	Ehrlichia muris-like
BLAN_005	deciduousForest	-77.972736	39.086224	168.3	6/27/2016 14:01	BLAN_005.20160627.IXOSCA.N	BLAN_005.20160627.IXOSCA.N.T.003	Negative	Ehrlichia muris-like
BLAN_005	deciduousForest	-77.972736	39.086224	168.3	6/27/2016 14:01	BLAN_005.20160627.IXOSCA.N	BLAN_005.20160627.IXOSCA.N.T.003	Negative	Borrelia miyamotoi
BLAN_005	deciduousForest	-77.972736	39.086224	168.3	6/27/2016 14:01	BLAN_005.20160627.IXOSCA.N	BLAN_005.20160627.IXOSCA.N.T.002	Negative	Ehrlichia muris-like
BLAN_005	deciduousForest	-77.972736	39.086224	168.3	6/27/2016 14:01	BLAN_005.20160627.AMBAME.N	BLAN_005.20160627.AMBAME.N.T.003	Negative	Borrelia lonestari
BLAN_005	deciduousForest	-77.972736	39.086224	168.3	6/27/2016 14:01	BLAN_005.20160627.IXOSCA.N	BLAN_005.20160627.IXOSCA.N.T.010	Negative	Borrelia mayonii
BLAN_005	deciduousForest	-77.972736	39.086224	168.3	6/27/2016 14:01	BLAN_005.20160627.IXOSCA.N	BLAN_005.20160627.IXOSCA.N.T.006	Negative	Borrelia burgdorferi sensu lato
BLAN_005	deciduousForest	-77.972736	39.086224	168.3	6/27/2016 14:01	BLAN_005.20160627.IXOSCA.N	BLAN_005.20160627.IXOSCA.N.T.011	Negative	Babesia microti
BLAN_005	deciduousForest	-77.972736	39.086224	168.3	6/27/2016 14:01	BLAN_005.20160627.IXOSCA.N	BLAN_005.20160627.IXOSCA.N.T.007	Negative	Anaplasma phagocytophilum
BLAN_005	deciduousForest	-77.972736	39.086224	168.3	6/27/2016 14:01	BLAN_005.20160627.IXOSCA.N	BLAN_005.20160627.IXOSCA.N.T.003	Negative	Babesia microti
BLAN_005	deciduousForest	-77.972736	39.086224	168.3	6/27/2016 14:01	BLAN_005.20160627.AMBAME.N	BLAN_005.20160627.AMBAME.N.T.003	Negative	Ehrlichia chaffeensis
BLAN_005	deciduousForest	-77.972736	39.086224	168.3	6/27/2016 14:01	BLAN_005.20160627.IXOSCA.N	BLAN_005.20160627.IXOSCA.N.T.002	Negative	Borrelia miyamotoi
BLAN_005	deciduousForest	-77.972736	39.086224	168.3	6/27/2016 14:01	BLAN_005.20160627.IXOSCA.N	BLAN_005.20160627.IXOSCA.N.T.004	Negative	Anaplasma phagocytophilum
BLAN_005	deciduousForest	-77.972736	39.086224	168.3	6/27/2016 14:01	BLAN_005.20160627.IXOSCA.N	BLAN_005.20160627.IXOSCA.N.T.010	Negative	Babesia microti
BLAN_005	deciduousForest	-77.972736	39.086224	168.3	6/27/2016 14:01	BLAN_005.20160627.IXOSCA.N	BLAN_005.20160627.IXOSCA.N.T.003	Negative	Anaplasma phagocytophilum
BLAN_005	deciduousForest	-77.972736	39.086224	168.3	6/27/2016 14:01	BLAN_005.20160627.IXOSCA.N	BLAN_005.20160627.IXOSCA.N.T.001	Negative	Borrelia mayonii
BLAN_005	deciduousForest	-77.972736	39.086224	168.3	6/27/2016 14:01	BLAN_005.20160627.IXOSCA.N	BLAN_005.20160627.IXOSCA.N.T.003	Negative	Borrelia mayonii
BLAN_005	deciduousForest	-77.972736	39.086224	168.3	6/27/2016 14:01	BLAN_005.20160627.IXOSCA.N	BLAN_005.20160627.IXOSCA.N.T.001	Negative	Borrelia sp.
BLAN_005	deciduousForest	-77.972736	39.086224	168.3	6/27/2016 14:01	BLAN_005.20160627.AMBAME.N	BLAN_005.20160627.AMBAME.N.T.001	Negative	Borrelia lonestari
BLAN_005	deciduousForest	-77.972736	39.086224	168.3	6/27/2016 14:01	BLAN_005.20160627.IXOSCA.N	BLAN_005.20160627.IXOSCA.N.T.011	Negative	Borrelia miyamotoi
BLAN_005	deciduousForest	-77.972736	39.086224	168.3	6/27/2016 14:01	BLAN_005.20160627.IXOSCA.N	BLAN_005.20160627.IXOSCA.N.T.005	Negative	Babesia microti
BLAN_005	deciduousForest	-77.972736	39.086224	168.3	6/27/2016 14:01	BLAN_005.20160627.IXOSCA.N	BLAN_005.20160627.IXOSCA.N.T.004	Negative	Babesia microti
BLAN_005	deciduousForest	-77.972736	39.086224	168.3	6/27/2016 14:01	BLAN_005.20160627.IXOSCA.N	BLAN_005.20160627.IXOSCA.N.T.009	Negative	Babesia microti
BLAN_005	deciduousForest	-77.972736	39.086224	168.3	6/27/2016 14:01	BLAN_005.20160627.AMBAME.N	BLAN_005.20160627.AMBAME.N.T.002	Negative	Rickettsia rickettsii
BLAN_005	deciduousForest	-77.972736	39.086224	168.3	6/27/2016 14:01	BLAN_005.20160627.AMBAME.N	BLAN_005.20160627.AMBAME.N.T.001	Negative	Francisella tularensis
BLAN_005	deciduousForest	-77.972736	39.086224	168.3	6/27/2016 14:01	BLAN_005.20160627.IXOSCA.N	BLAN_005.20160627.IXOSCA.N.T.006	Negative	Babesia microti
BLAN_005	deciduousForest	-77.972736	39.086224	168.3	6/27/2016 14:01	BLAN_005.20160627.IXOSCA.N	BLAN_005.20160627.IXOSCA.N.T.003	Negative	Borrelia sp.
BLAN_005	deciduousForest	-77.972736	39.086224	168.3	6/27/2016 14:01	BLAN_005.20160627.IXOSCA.N	BLAN_005.20160627.IXOSCA.N.T.004	Negative	Borrelia miyamotoi
BLAN_005	deciduousForest	-77.972736	39.086224	168.3	6/27/2016 14:01	BLAN_005.20160627.AMBAME.N	BLAN_005.20160627.AMBAME.N.T.002	Negative	Francisella tularensis
BLAN_005	deciduousForest	-77.972736	39.086224	168.3	6/27/2016 14:01	BLAN_005.20160627.IXOSCA.N	BLAN_005.20160627.IXOSCA.N.T.008	Positive	Borrelia sp.
BLAN_005	deciduousForest	-77.972736	39.086224	168.3	6/27/2016 14:01	BLAN_005.20160627.IXOSCA.N	BLAN_005.20160627.IXOSCA.N.T.002	Negative	Borrelia burgdorferi sensu lato
BLAN_005	deciduousForest	-77.972736	39.086224	168.3	6/27/2016 14:01	BLAN_005.20160627.IXOSCA.N	BLAN_005.20160627.IXOSCA.N.T.005	Negative	Borrelia sp.
BLAN_005	deciduousForest	-77.972736	39.086224	168.3	6/27/2016 14:01	BLAN_005.20160627.AMBAME.N	BLAN_005.20160627.AMBAME.N.T.002	Negative	Ehrlichia chaffeensis
BLAN_005	deciduousForest	-77.972736	39.086224	168.3	6/27/2016 14:01	BLAN_005.20160627.IXOSCA.N	BLAN_005.20160627.IXOSCA.N.T.011	Negative	Borrelia burgdorferi sensu lato
BLAN_005	deciduousForest	-77.972736	39.086224	168.3	6/27/2016 14:01	BLAN_005.20160627.AMBAME.N	BLAN_005.20160627.AMBAME.N.T.002	Negative	Ehrlichia ewingii
BLAN_005	deciduousForest	-77.972736	39.086224	168.3	6/27/2016 14:01	BLAN_005.20160627.IXOSCA.N	BLAN_005.20160627.IXOSCA.N.T.010	Positive	Anaplasma phagocytophilum
BLAN_005	deciduousForest	-77.972736	39.086224	168.3	6/27/2016 14:01	BLAN_005.20160627.AMBAME.N	BLAN_005.20160627.AMBAME.N.T.003	Negative	Borrelia sp.
BLAN_005	deciduousForest	-77.972736	39.086224	168.3	6/27/2016 14:01	BLAN_005.20160627.IXOSCA.N	BLAN_005.20160627.IXOSCA.N.T.013	Negative	Ehrlichia muris-like
BLAN_005	deciduousForest	-77.972736	39.086224	168.3	6/27/2016 14:01	BLAN_005.20160627.IXOSCA.N	BLAN_005.20160627.IXOSCA.N.T.002	Negative	Babesia microti
BLAN_005	deciduousForest	-77.972736	39.086224	168.3	6/27/2016 14:01	BLAN_005.20160627.IXOSCA.N	BLAN_005.20160627.IXOSCA.N.T.011	Negative	Borrelia mayonii
BLAN_005	deciduousForest	-77.972736	39.086224	168.3	6/27/2016 14:01	BLAN_005.20160627.IXOSCA.N	BLAN_005.20160627.IXOSCA.N.T.004	Negative	Borrelia mayonii
BLAN_005	deciduousForest	-77.972736	39.086224	168.3	6/27/2016 14:01	BLAN_005.20160627.IXOSCA.N	BLAN_005.20160627.IXOSCA.N.T.005	Negative	Borrelia miyamotoi
BLAN_005	deciduousForest	-77.972736	39.086224	168.3	6/27/2016 14:01	BLAN_005.20160627.IXOSCA.N	BLAN_005.20160627.IXOSCA.N.T.006	Negative	Ehrlichia muris-like
BLAN_005	deciduousForest	-77.972736	39.086224	168.3	6/27/2016 14:01	BLAN_005.20160627.IXOSCA.N	BLAN_005.20160627.IXOSCA.N.T.002	Negative	Anaplasma phagocytophilum
BLAN_005	deciduousForest	-77.972736	39.086224	168.3	6/27/2016 14:01	BLAN_005.20160627.IXOSCA.N	BLAN_005.20160627.IXOSCA.N.T.009	Negative	Borrelia burgdorferi sensu lato
BLAN_005	deciduousForest	-77.972736	39.086224	168.3	6/27/2016 14:01	BLAN_005.20160627.IXOSCA.N	BLAN_005.20160627.IXOSCA.N.T.011	Negative	Anaplasma phagocytophilum
BLAN_005	deciduousForest	-77.972736	39.086224	168.3	6/27/2016 14:01	BLAN_005.20160627.IXOSCA.N	BLAN_005.20160627.IXOSCA.N.T.005	Negative	Ehrlichia muris-like
BLAN_005	deciduousForest	-77.972736	39.086224	168.3	6/27/2016 14:01	BLAN_005.20160627.IXOSCA.N	BLAN_005.20160627.IXOSCA.N.T.006	Negative	Borrelia miyamotoi
BLAN_005	deciduousForest	-77.972736	39.086224	168.3	6/27/2016 14:01	BLAN_005.20160627.AMBAME.N	BLAN_005.20160627.AMBAME.N.T.002	Negative	Anaplasma phagocytophilum
BLAN_005	deciduousForest	-77.972736	39.086224	168.3	6/27/2016 14:01	BLAN_005.20160627.AMBAME.N	BLAN_005.20160627.AMBAME.N.T.002	Negative	Borrelia sp.
BLAN_005	deciduousForest	-77.972736	39.086224	168.3	6/27/2016 14:01	BLAN_005.20160627.AMBAME.N	BLAN_005.20160627.AMBAME.N.T.002	Negative	Borrelia lonestari
BLAN_005	deciduousForest	-77.972736	39.086224	168.3	6/27/2016 14:01	BLAN_005.20160627.IXOSCA.N	BLAN_005.20160627.IXOSCA.N.T.006	Positive	Anaplasma phagocytophilum
BLAN_005	deciduousForest	-77.972736	39.086224	168.3	6/27/2016 14:01	BLAN_005.20160627.IXOSCA.N	BLAN_005.20160627.IXOSCA.N.T.007	Negative	Ehrlichia muris-like
BLAN_005	deciduousForest	-77.972736	39.086224	168.3	6/27/2016 14:01	BLAN_005.20160627.IXOSCA.N	BLAN_005.20160627.IXOSCA.N.T.003	Negative	Borrelia burgdorferi sensu lato
BLAN_005	deciduousForest	-77.972736	39.086224	168.3	6/27/2016 14:01	BLAN_005.20160627.IXOSCA.N	BLAN_005.20160627.IXOSCA.N.T.013	Negative	Borrelia mayonii
BLAN_005	deciduousForest	-77.972736	39.086224	168.3	6/27/2016 14:01	BLAN_005.20160627.AMBAME.N	BLAN_005.20160627.AMBAME.N.T.003	Negative	Ehrlichia ewingii
BLAN_005	deciduousForest	-77.972736	39.086224	168.3	6/27/2016 14:01	BLAN_005.20160627.IXOSCA.N	BLAN_005.20160627.IXOSCA.N.T.011	Negative	Borrelia sp.
BLAN_005	deciduousForest	-77.972736	39.086224	168.3	6/27/2016 14:01	BLAN_005.20160627.IXOSCA.N	BLAN_005.20160627.IXOSCA.N.T.008	Negative	Ehrlichia muris-like
BLAN_005	deciduousForest	-77.972736	39.086224	168.3	6/27/2016 14:01	BLAN_005.20160627.IXOSCA.N	BLAN_005.20160627.IXOSCA.N.T.013	Negative	Babesia microti
BLAN_005	deciduousForest	-77.972736	39.086224	168.3	6/27/2016 14:01	BLAN_005.20160627.AMBAME.N	BLAN_005.20160627.AMBAME.N.T.001	Negative	Anaplasma phagocytophilum
BLAN_005	deciduousForest	-77.972736	39.086224	168.3	6/27/2016 14:01	BLAN_005.20160627.IXOSCA.N	BLAN_005.20160627.IXOSCA.N.T.012	Positive	Borrelia burgdorferi sensu lato
BLAN_005	deciduousForest	-77.972736	39.086224	168.3	6/27/2016 14:01	BLAN_005.20160627.IXOSCA.N	BLAN_005.20160627.IXOSCA.N.T.005	Negative	Anaplasma phagocytophilum
BLAN_005	deciduousForest	-77.972736	39.086224	168.3	6/27/2016 14:01	BLAN_005.20160627.IXOSCA.N	BLAN_005.20160627.IXOSCA.N.T.010	Negative	Borrelia sp.
BLAN_005	deciduousForest	-77.972736	39.086224	168.3	6/27/2016 14:01	BLAN_005.20160627.AMBAME.N	BLAN_005.20160627.AMBAME.N.T.003	Negative	Rickettsia rickettsii
BLAN_005	deciduousForest	-77.972736	39.086224	168.3	6/27/2016 14:01	BLAN_005.20160627.IXOSCA.N	BLAN_005.20160627.IXOSCA.N.T.002	Negative	Borrelia mayonii
BLAN_005	deciduousForest	-77.972736	39.086224	168.3	6/27/2016 14:01	BLAN_005.20160627.AMBAME.N	BLAN_005.20160627.AMBAME.N.T.001	Negative	Rickettsia rickettsii
BLAN_005	deciduousForest	-77.972736	39.086224	168.3	6/27/2016 14:01	BLAN_005.20160627.IXOSCA.N	BLAN_005.20160627.IXOSCA.N.T.005	Negative	Borrelia burgdorferi sensu lato
BLAN_005	deciduousForest	-77.972736	39.086224	168.3	6/27/2016 14:01	BLAN_005.20160627.IXOSCA.N	BLAN_005.20160627.IXOSCA.N.T.008	Negative	Anaplasma phagocytophilum
BLAN_005	deciduousForest	-77.972736	39.086224	168.3	6/27/2016 14:01	BLAN_005.20160627.IXOSCA.N	BLAN_005.20160627.IXOSCA.N.T.002	Negative	Borrelia sp.
BLAN_005	deciduousForest	-77.972736	39.086224	168.3	6/27/2016 14:01	BLAN_005.20160627.AMBAME.N	BLAN_005.20160627.AMBAME.N.T.003	Negative	Francisella tularensis
BLAN_005	deciduousForest	-77.972736	39.086224	168.3	6/27/2016 14:01	BLAN_005.20160627.IXOSCA.N	BLAN_005.20160627.IXOSCA.N.T.007	Negative	Borrelia burgdorferi sensu lato
BLAN_005	deciduousForest	-77.972736	39.086224	168.3	6/27/2016 14:01	BLAN_005.20160627.IXOSCA.N	BLAN_005.20160627.IXOSCA.N.T.013	Negative	Borrelia sp.
BLAN_005	deciduousForest	-77.972736	39.086224	168.3	6/27/2016 14:01	BLAN_005.20160627.IXOSCA.N	BLAN_005.20160627.IXOSCA.N.T.013	Negative	Anaplasma phagocytophilum
BLAN_005	deciduousForest	-77.972736	39.086224	168.3	6/27/2016 14:01	BLAN_005.20160627.IXOSCA.N	BLAN_005.20160627.IXOSCA.N.T.009	Negative	Ehrlichia muris-like
BLAN_005	deciduousForest	-77.972736	39.086224	168.3	6/27/2016 14:01	BLAN_005.20160627.IXOSCA.N	BLAN_005.20160627.IXOSCA.N.T.004	Negative	Ehrlichia muris-like
BLAN_005	deciduousForest	-77.972736	39.086224	168.3	6/27/2016 14:01	BLAN_005.20160627.IXOSCA.N	BLAN_005.20160627.IXOSCA.N.T.006	Negative	Borrelia sp.
BLAN_005	deciduousForest	-77.972736	39.086224	168.3	6/27/2016 14:01	BLAN_005.20160627.IXOSCA.N	BLAN_005.20160627.IXOSCA.N.T.001	Negative	Borrelia miyamotoi
BLAN_005	deciduousForest	-77.972736	39.086224	168.3	6/27/2016 14:01	BLAN_005.20160627.IXOSCA.N	BLAN_005.20160627.IXOSCA.N.T.006	Negative	Borrelia mayonii
BLAN_005	deciduousForest	-77.972736	39.086224	168.3	6/27/2016 14:01	BLAN_005.20160627.IXOSCA.N	BLAN_005.20160627.IXOSCA.N.T.012	Negative	Borrelia miyamotoi
BLAN_005	deciduousForest	-77.972736	39.086224	168.3	6/27/2016 14:01	BLAN_005.20160627.IXOSCA.N	BLAN_005.20160627.IXOSCA.N.T.001	Negative	Anaplasma phagocytophilum
BLAN_005	deciduousForest	-77.972736	39.086224	168.3	6/27/2016 14:01	BLAN_005.20160627.IXOSCA.N	BLAN_005.20160627.IXOSCA.N.T.013	Negative	Borrelia burgdorferi sensu lato
BLAN_005	deciduousForest	-77.972736	39.086224	168.3	6/27/2016 14:01	BLAN_005.20160627.AMBAME.N	BLAN_005.20160627.AMBAME.N.T.001	Negative	Borrelia sp.
BLAN_005	deciduousForest	-77.972736	39.086224	168.3	6/27/2016 14:01	BLAN_005.20160627.IXOSCA.N	BLAN_005.20160627.IXOSCA.N.T.008	Negative	Borrelia miyamotoi
BLAN_005	deciduousForest	-77.972736	39.086224	168.3	6/27/2016 14:01	BLAN_005.20160627.IXOSCA.N	BLAN_005.20160627.IXOSCA.N.T.011	Negative	Ehrlichia muris-like
BLAN_005	deciduousForest	-77.972736	39.086224	168.3	6/27/2016 14:01	BLAN_005.20160627.IXOSCA.N	BLAN_005.20160627.IXOSCA.N.T.009	Negative	Anaplasma phagocytophilum
BLAN_005	deciduousForest	-77.972736	39.086224	168.3	6/27/2016 14:01	BLAN_005.20160627.IXOSCA.N	BLAN_005.20160627.IXOSCA.N.T.001	Negative	Babesia microti
BLAN_005	deciduousForest	-77.972736	39.086224	168.3	5/8/2017 19:12	BLAN_005.20170508.IXOSCA.N	BLAN_005.20170508.IXOSCA.N.T.005	Negative	Borrelia mayonii
BLAN_005	deciduousForest	-77.972736	39.086224	168.3	5/8/2017 19:12	BLAN_005.20170508.IXOSCA.N	BLAN_005.20170508.IXOSCA.N.T.023	Negative	Borrelia burgdorferi sensu lato
BLAN_005	deciduousForest	-77.972736	39.086224	168.3	5/8/2017 19:12	BLAN_005.20170508.IXOSCA.N	BLAN_005.20170508.IXOSCA.N.T.008	Positive	Borrelia burgdorferi sensu lato
BLAN_005	deciduousForest	-77.972736	39.086224	168.3	5/8/2017 19:12	BLAN_005.20170508.IXOSCA.N	BLAN_005.20170508.IXOSCA.N.T.013	Positive	Borrelia burgdorferi sensu lato
BLAN_005	deciduousForest	-77.972736	39.086224	168.3	5/8/2017 19:12	BLAN_005.20170508.IXOSCA.N	BLAN_005.20170508.IXOSCA.N.T.006	Negative	Borrelia burgdorferi sensu lato
BLAN_005	deciduousForest	-77.972736	39.086224	168.3	5/8/2017 19:12	BLAN_005.20170508.IXOSCA.N	BLAN_005.20170508.IXOSCA.N.T.009	Negative	Borrelia miyamotoi
BLAN_005	deciduousForest	-77.972736	39.086224	168.3	5/8/2017 19:12	BLAN_005.20170508.IXOSCA.N	BLAN_005.20170508.IXOSCA.N.T.005	Negative	Borrelia miyamotoi
BLAN_005	deciduousForest	-77.972736	39.086224	168.3	5/8/2017 19:12	BLAN_005.20170508.IXOSCA.N	BLAN_005.20170508.IXOSCA.N.T.016	Negative	Babesia microti
BLAN_005	deciduousForest	-77.972736	39.086224	168.3	5/8/2017 19:12	BLAN_005.20170508.IXOSCA.N	BLAN_005.20170508.IXOSCA.N.T.003	Negative	Ehrlichia muris-like
BLAN_005	deciduousForest	-77.972736	39.086224	168.3	5/8/2017 19:12	BLAN_005.20170508.IXOSCA.N	BLAN_005.20170508.IXOSCA.N.T.001	Negative	Anaplasma phagocytophilum
BLAN_005	deciduousForest	-77.972736	39.086224	168.3	5/8/2017 19:12	BLAN_005.20170508.IXOSCA.N	BLAN_005.20170508.IXOSCA.N.T.003	Negative	Borrelia mayonii
BLAN_005	deciduousForest	-77.972736	39.086224	168.3	5/8/2017 19:12	BLAN_005.20170508.IXOSCA.N	BLAN_005.20170508.IXOSCA.N.T.004	Negative	Ehrlichia muris-like
BLAN_005	deciduousForest	-77.972736	39.086224	168.3	5/8/2017 19:12	BLAN_005.20170508.IXOSCA.N	BLAN_005.20170508.IXOSCA.N.T.019	Negative	Babesia microti
BLAN_005	deciduousForest	-77.972736	39.086224	168.3	5/8/2017 19:12	BLAN_005.20170508.IXOSCA.N	BLAN_005.20170508.IXOSCA.N.T.013	Negative	Borrelia mayonii
BLAN_005	deciduousForest	-77.972736	39.086224	168.3	5/8/2017 19:12	BLAN_005.20170508.IXOSCA.N	BLAN_005.20170508.IXOSCA.N.T.008	Negative	Borrelia mayonii
BLAN_005	deciduousForest	-77.972736	39.086224	168.3	5/8/2017 19:12	BLAN_005.20170508.IXOSCA.N	BLAN_005.20170508.IXOSCA.N.T.011	Negative	Anaplasma phagocytophilum
BLAN_005	deciduousForest	-77.972736	39.086224	168.3	5/8/2017 19:12	BLAN_005.20170508.IXOSCA.N	BLAN_005.20170508.IXOSCA.N.T.015	Negative	Borrelia burgdorferi sensu lato
BLAN_005	deciduousForest	-77.972736	39.086224	168.3	5/8/2017 19:12	BLAN_005.20170508.IXOSCA.N	BLAN_005.20170508.IXOSCA.N.T.002	Negative	Anaplasma phagocytophilum
BLAN_005	deciduousForest	-77.972736	39.086224	168.3	5/8/2017 19:12	BLAN_005.20170508.IXOSCA.N	BLAN_005.20170508.IXOSCA.N.T.001	Negative	Ehrlichia muris-like
BLAN_005	deciduousForest	-77.972736	39.086224	168.3	5/8/2017 19:12	BLAN_005.20170508.IXOSCA.N	BLAN_005.20170508.IXOSCA.N.T.018	Negative	Borrelia mayonii
BLAN_005	deciduousForest	-77.972736	39.086224	168.3	5/8/2017 19:12	BLAN_005.20170508.IXOSCA.N	BLAN_005.20170508.IXOSCA.N.T.013	Negative	Borrelia miyamotoi
BLAN_005	deciduousForest	-77.972736	39.086224	168.3	5/8/2017 19:12	BLAN_005.20170508.IXOSCA.N	BLAN_005.20170508.IXOSCA.N.T.005	Negative	Anaplasma phagocytophilum
BLAN_005	deciduousForest	-77.972736	39.086224	168.3	5/8/2017 19:12	BLAN_005.20170508.IXOSCA.N	BLAN_005.20170508.IXOSCA.N.T.020	Negative	Borrelia sp.
BLAN_005	deciduousForest	-77.972736	39.086224	168.3	5/8/2017 19:12	BLAN_005.20170508.IXOSCA.N	BLAN_005.20170508.IXOSCA.N.T.015	Negative	Anaplasma phagocytophilum
BLAN_005	deciduousForest	-77.972736	39.086224	168.3	5/8/2017 19:12	BLAN_005.20170508.IXOSCA.N	BLAN_005.20170508.IXOSCA.N.T.010	Negative	Anaplasma phagocytophilum
BLAN_005	deciduousForest	-77.972736	39.086224	168.3	5/8/2017 19:12	BLAN_005.20170508.IXOSCA.N	BLAN_005.20170508.IXOSCA.N.T.021	Negative	Borrelia miyamotoi
BLAN_005	deciduousForest	-77.972736	39.086224	168.3	5/8/2017 19:12	BLAN_005.20170508.IXOSCA.N	BLAN_005.20170508.IXOSCA.N.T.017	Negative	Borrelia burgdorferi sensu lato
BLAN_005	deciduousForest	-77.972736	39.086224	168.3	5/8/2017 19:12	BLAN_005.20170508.IXOSCA.N	BLAN_005.20170508.IXOSCA.N.T.022	Negative	Anaplasma phagocytophilum
BLAN_005	deciduousForest	-77.972736	39.086224	168.3	5/8/2017 19:12	BLAN_005.20170508.IXOSCA.N	BLAN_005.20170508.IXOSCA.N.T.017	Negative	Borrelia miyamotoi
BLAN_005	deciduousForest	-77.972736	39.086224	168.3	5/8/2017 19:12	BLAN_005.20170508.IXOSCA.N	BLAN_005.20170508.IXOSCA.N.T.018	Positive	Borrelia burgdorferi sensu lato
BLAN_005	deciduousForest	-77.972736	39.086224	168.3	5/8/2017 19:12	BLAN_005.20170508.IXOSCA.N	BLAN_005.20170508.IXOSCA.N.T.023	Negative	Borrelia mayonii
BLAN_005	deciduousForest	-77.972736	39.086224	168.3	5/8/2017 19:12	BLAN_005.20170508.IXOSCA.N	BLAN_005.20170508.IXOSCA.N.T.008	Positive	Borrelia sp.
BLAN_005	deciduousForest	-77.972736	39.086224	168.3	5/8/2017 19:12	BLAN_005.20170508.IXOSCA.N	BLAN_005.20170508.IXOSCA.N.T.021	Negative	Borrelia burgdorferi sensu lato
BLAN_005	deciduousForest	-77.972736	39.086224	168.3	5/8/2017 19:12	BLAN_005.20170508.IXOSCA.N	BLAN_005.20170508.IXOSCA.N.T.017	Negative	Borrelia mayonii
BLAN_005	deciduousForest	-77.972736	39.086224	168.3	5/8/2017 19:12	BLAN_005.20170508.IXOSCA.N	BLAN_005.20170508.IXOSCA.N.T.006	Negative	Babesia microti
BLAN_005	deciduousForest	-77.972736	39.086224	168.3	5/8/2017 19:12	BLAN_005.20170508.IXOSCA.N	BLAN_005.20170508.IXOSCA.N.T.016	Negative	Anaplasma phagocytophilum
BLAN_005	deciduousForest	-77.972736	39.086224	168.3	5/8/2017 19:12	BLAN_005.20170508.IXOSCA.N	BLAN_005.20170508.IXOSCA.N.T.001	Negative	Borrelia miyamotoi
BLAN_005	deciduousForest	-77.972736	39.086224	168.3	5/8/2017 19:12	BLAN_005.20170508.IXOSCA.N	BLAN_005.20170508.IXOSCA.N.T.018	Positive	Anaplasma phagocytophilum
BLAN_005	deciduousForest	-77.972736	39.086224	168.3	5/8/2017 19:12	BLAN_005.20170508.IXOSCA.N	BLAN_005.20170508.IXOSCA.N.T.011	Positive	Borrelia burgdorferi sensu lato
BLAN_005	deciduousForest	-77.972736	39.086224	168.3	5/8/2017 19:12	BLAN_005.20170508.IXOSCA.N	BLAN_005.20170508.IXOSCA.N.T.011	Positive	Borrelia sp.
BLAN_005	deciduousForest	-77.972736	39.086224	168.3	5/8/2017 19:12	BLAN_005.20170508.IXOSCA.N	BLAN_005.20170508.IXOSCA.N.T.023	Negative	Ehrlichia muris-like
BLAN_005	deciduousForest	-77.972736	39.086224	168.3	5/8/2017 19:12	BLAN_005.20170508.IXOSCA.N	BLAN_005.20170508.IXOSCA.N.T.012	Negative	Babesia microti
BLAN_005	deciduousForest	-77.972736	39.086224	168.3	5/8/2017 19:12	BLAN_005.20170508.IXOSCA.N	BLAN_005.20170508.IXOSCA.N.T.015	Negative	Borrelia mayonii
BLAN_005	deciduousForest	-77.972736	39.086224	168.3	5/8/2017 19:12	BLAN_005.20170508.IXOSCA.N	BLAN_005.20170508.IXOSCA.N.T.021	Negative	Anaplasma phagocytophilum
BLAN_005	deciduousForest	-77.972736	39.086224	168.3	5/8/2017 19:12	BLAN_005.20170508.IXOSCA.N	BLAN_005.20170508.IXOSCA.N.T.022	Negative	Borrelia mayonii
BLAN_005	deciduousForest	-77.972736	39.086224	168.3	5/8/2017 19:12	BLAN_005.20170508.IXOSCA.N	BLAN_005.20170508.IXOSCA.N.T.020	Negative	Borrelia mayonii
BLAN_005	deciduousForest	-77.972736	39.086224	168.3	5/8/2017 19:12	BLAN_005.20170508.IXOSCA.N	BLAN_005.20170508.IXOSCA.N.T.019	Negative	Anaplasma phagocytophilum
BLAN_005	deciduousForest	-77.972736	39.086224	168.3	5/8/2017 19:12	BLAN_005.20170508.IXOSCA.N	BLAN_005.20170508.IXOSCA.N.T.015	Negative	Borrelia sp.
BLAN_005	deciduousForest	-77.972736	39.086224	168.3	5/8/2017 19:12	BLAN_005.20170508.IXOSCA.N	BLAN_005.20170508.IXOSCA.N.T.003	Negative	Babesia microti
BLAN_005	deciduousForest	-77.972736	39.086224	168.3	5/8/2017 19:12	BLAN_005.20170508.IXOSCA.N	BLAN_005.20170508.IXOSCA.N.T.014	Negative	Borrelia sp.
BLAN_005	deciduousForest	-77.972736	39.086224	168.3	5/8/2017 19:12	BLAN_005.20170508.IXOSCA.N	BLAN_005.20170508.IXOSCA.N.T.014	Negative	Borrelia mayonii
BLAN_005	deciduousForest	-77.972736	39.086224	168.3	5/8/2017 19:12	BLAN_005.20170508.IXOSCA.N	BLAN_005.20170508.IXOSCA.N.T.022	Negative	Babesia microti
BLAN_005	deciduousForest	-77.972736	39.086224	168.3	5/8/2017 19:12	BLAN_005.20170508.IXOSCA.N	BLAN_005.20170508.IXOSCA.N.T.021	Negative	Babesia microti
BLAN_005	deciduousForest	-77.972736	39.086224	168.3	5/8/2017 19:12	BLAN_005.20170508.IXOSCA.N	BLAN_005.20170508.IXOSCA.N.T.020	Negative	Borrelia burgdorferi sensu lato
BLAN_005	deciduousForest	-77.972736	39.086224	168.3	5/8/2017 19:12	BLAN_005.20170508.IXOSCA.N	BLAN_005.20170508.IXOSCA.N.T.015	Negative	Ehrlichia muris-like
BLAN_005	deciduousForest	-77.972736	39.086224	168.3	5/8/2017 19:12	BLAN_005.20170508.IXOSCA.N	BLAN_005.20170508.IXOSCA.N.T.012	Negative	Ehrlichia muris-like
BLAN_005	deciduousForest	-77.972736	39.086224	168.3	5/8/2017 19:12	BLAN_005.20170508.IXOSCA.N	BLAN_005.20170508.IXOSCA.N.T.004	Negative	Borrelia miyamotoi
BLAN_005	deciduousForest	-77.972736	39.086224	168.3	5/8/2017 19:12	BLAN_005.20170508.IXOSCA.N	BLAN_005.20170508.IXOSCA.N.T.011	Negative	Babesia microti
BLAN_005	deciduousForest	-77.972736	39.086224	168.3	5/8/2017 19:12	BLAN_005.20170508.IXOSCA.N	BLAN_005.20170508.IXOSCA.N.T.006	Negative	Borrelia mayonii
BLAN_005	deciduousForest	-77.972736	39.086224	168.3	5/8/2017 19:12	BLAN_005.20170508.IXOSCA.N	BLAN_005.20170508.IXOSCA.N.T.020	Negative	Anaplasma phagocytophilum
BLAN_005	deciduousForest	-77.972736	39.086224	168.3	5/8/2017 19:12	BLAN_005.20170508.IXOSCA.N	BLAN_005.20170508.IXOSCA.N.T.003	Negative	Anaplasma phagocytophilum
BLAN_005	deciduousForest	-77.972736	39.086224	168.3	5/8/2017 19:12	BLAN_005.20170508.IXOSCA.N	BLAN_005.20170508.IXOSCA.N.T.007	Negative	Borrelia sp.
BLAN_005	deciduousForest	-77.972736	39.086224	168.3	5/8/2017 19:12	BLAN_005.20170508.IXOSCA.N	BLAN_005.20170508.IXOSCA.N.T.014	Negative	Borrelia burgdorferi sensu lato
BLAN_005	deciduousForest	-77.972736	39.086224	168.3	5/8/2017 19:12	BLAN_005.20170508.IXOSCA.N	BLAN_005.20170508.IXOSCA.N.T.001	Negative	Borrelia burgdorferi sensu lato
BLAN_005	deciduousForest	-77.972736	39.086224	168.3	5/8/2017 19:12	BLAN_005.20170508.IXOSCA.N	BLAN_005.20170508.IXOSCA.N.T.007	Negative	Anaplasma phagocytophilum
BLAN_005	deciduousForest	-77.972736	39.086224	168.3	5/8/2017 19:12	BLAN_005.20170508.IXOSCA.N	BLAN_005.20170508.IXOSCA.N.T.003	Negative	Borrelia burgdorferi sensu lato
BLAN_005	deciduousForest	-77.972736	39.086224	168.3	5/8/2017 19:12	BLAN_005.20170508.IXOSCA.N	BLAN_005.20170508.IXOSCA.N.T.008	Negative	Babesia microti
BLAN_005	deciduousForest	-77.972736	39.086224	168.3	5/8/2017 19:12	BLAN_005.20170508.IXOSCA.N	BLAN_005.20170508.IXOSCA.N.T.005	Negative	Ehrlichia muris-like
BLAN_005	deciduousForest	-77.972736	39.086224	168.3	5/8/2017 19:12	BLAN_005.20170508.IXOSCA.N	BLAN_005.20170508.IXOSCA.N.T.004	Negative	Borrelia sp.
BLAN_005	deciduousForest	-77.972736	39.086224	168.3	5/8/2017 19:12	BLAN_005.20170508.IXOSCA.N	BLAN_005.20170508.IXOSCA.N.T.018	Negative	Ehrlichia muris-like
BLAN_005	deciduousForest	-77.972736	39.086224	168.3	5/8/2017 19:12	BLAN_005.20170508.IXOSCA.N	BLAN_005.20170508.IXOSCA.N.T.003	Negative	Borrelia sp.
BLAN_005	deciduousForest	-77.972736	39.086224	168.3	5/8/2017 19:12	BLAN_005.20170508.IXOSCA.N	BLAN_005.20170508.IXOSCA.N.T.002	Negative	Borrelia burgdorferi sensu lato
BLAN_005	deciduousForest	-77.972736	39.086224	168.3	5/8/2017 19:12	BLAN_005.20170508.IXOSCA.N	BLAN_005.20170508.IXOSCA.N.T.001	Negative	Borrelia mayonii
BLAN_005	deciduousForest	-77.972736	39.086224	168.3	5/8/2017 19:12	BLAN_005.20170508.IXOSCA.N	BLAN_005.20170508.IXOSCA.N.T.012	Negative	Borrelia sp.
BLAN_005	deciduousForest	-77.972736	39.086224	168.3	5/8/2017 19:12	BLAN_005.20170508.IXOSCA.N	BLAN_005.20170508.IXOSCA.N.T.019	Negative	Borrelia mayonii
BLAN_005	deciduousForest	-77.972736	39.086224	168.3	5/8/2017 19:12	BLAN_005.20170508.IXOSCA.N	BLAN_005.20170508.IXOSCA.N.T.017	Negative	Ehrlichia muris-like
BLAN_005	deciduousForest	-77.972736	39.086224	168.3	5/8/2017 19:12	BLAN_005.20170508.IXOSCA.N	BLAN_005.20170508.IXOSCA.N.T.016	Negative	Borrelia mayonii
BLAN_005	deciduousForest	-77.972736	39.086224	168.3	5/8/2017 19:12	BLAN_005.20170508.IXOSCA.N	BLAN_005.20170508.IXOSCA.N.T.011	Negative	Borrelia mayonii
BLAN_005	deciduousForest	-77.972736	39.086224	168.3	5/8/2017 19:12	BLAN_005.20170508.IXOSCA.N	BLAN_005.20170508.IXOSCA.N.T.023	Negative	Borrelia sp.
BLAN_005	deciduousForest	-77.972736	39.086224	168.3	5/8/2017 19:12	BLAN_005.20170508.IXOSCA.N	BLAN_005.20170508.IXOSCA.N.T.006	Negative	Ehrlichia muris-like
BLAN_005	deciduousForest	-77.972736	39.086224	168.3	5/8/2017 19:12	BLAN_005.20170508.IXOSCA.N	BLAN_005.20170508.IXOSCA.N.T.019	Negative	Ehrlichia muris-like
BLAN_005	deciduousForest	-77.972736	39.086224	168.3	5/8/2017 19:12	BLAN_005.20170508.IXOSCA.N	BLAN_005.20170508.IXOSCA.N.T.008	Negative	Borrelia miyamotoi
BLAN_005	deciduousForest	-77.972736	39.086224	168.3	5/8/2017 19:12	BLAN_005.20170508.IXOSCA.N	BLAN_005.20170508.IXOSCA.N.T.023	Negative	Babesia microti
BLAN_005	deciduousForest	-77.972736	39.086224	168.3	5/8/2017 19:12	BLAN_005.20170508.IXOSCA.N	BLAN_005.20170508.IXOSCA.N.T.006	Negative	Borrelia miyamotoi
BLAN_005	deciduousForest	-77.972736	39.086224	168.3	5/8/2017 19:12	BLAN_005.20170508.IXOSCA.N	BLAN_005.20170508.IXOSCA.N.T.014	Negative	Anaplasma phagocytophilum
BLAN_005	deciduousForest	-77.972736	39.086224	168.3	5/8/2017 19:12	BLAN_005.20170508.IXOSCA.N	BLAN_005.20170508.IXOSCA.N.T.009	Negative	Babesia microti
BLAN_005	deciduousForest	-77.972736	39.086224	168.3	5/8/2017 19:12	BLAN_005.20170508.IXOSCA.N	BLAN_005.20170508.IXOSCA.N.T.005	Negative	Babesia microti
BLAN_005	deciduousForest	-77.972736	39.086224	168.3	5/8/2017 19:12	BLAN_005.20170508.IXOSCA.N	BLAN_005.20170508.IXOSCA.N.T.007	Negative	Babesia microti
BLAN_005	deciduousForest	-77.972736	39.086224	168.3	5/8/2017 19:12	BLAN_005.20170508.IXOSCA.N	BLAN_005.20170508.IXOSCA.N.T.004	Negative	Babesia microti
BLAN_005	deciduousForest	-77.972736	39.086224	168.3	5/8/2017 19:12	BLAN_005.20170508.IXOSCA.N	BLAN_005.20170508.IXOSCA.N.T.023	Negative	Borrelia miyamotoi
BLAN_005	deciduousForest	-77.972736	39.086224	168.3	5/8/2017 19:12	BLAN_005.20170508.IXOSCA.N	BLAN_005.20170508.IXOSCA.N.T.007	Negative	Borrelia burgdorferi sensu lato
BLAN_005	deciduousForest	-77.972736	39.086224	168.3	5/8/2017 19:12	BLAN_005.20170508.IXOSCA.N	BLAN_005.20170508.IXOSCA.N.T.022	Negative	Borrelia sp.
BLAN_005	deciduousForest	-77.972736	39.086224	168.3	5/8/2017 19:12	BLAN_005.20170508.IXOSCA.N	BLAN_005.20170508.IXOSCA.N.T.016	Negative	Ehrlichia muris-like
BLAN_005	deciduousForest	-77.972736	39.086224	168.3	5/8/2017 19:12	BLAN_005.20170508.IXOSCA.N	BLAN_005.20170508.IXOSCA.N.T.010	Negative	Borrelia mayonii
BLAN_005	deciduousForest	-77.972736	39.086224	168.3	5/8/2017 19:12	BLAN_005.20170508.IXOSCA.N	BLAN_005.20170508.IXOSCA.N.T.001	Negative	Babesia microti
BLAN_005	deciduousForest	-77.972736	39.086224	168.3	5/8/2017 19:12	BLAN_005.20170508.IXOSCA.N	BLAN_005.20170508.IXOSCA.N.T.002	Negative	Borrelia miyamotoi
BLAN_005	deciduousForest	-77.972736	39.086224	168.3	5/8/2017 19:12	BLAN_005.20170508.IXOSCA.N	BLAN_005.20170508.IXOSCA.N.T.005	Negative	Borrelia burgdorferi sensu lato
BLAN_005	deciduousForest	-77.972736	39.086224	168.3	5/8/2017 19:12	BLAN_005.20170508.IXOSCA.N	BLAN_005.20170508.IXOSCA.N.T.001	Negative	Borrelia sp.
BLAN_005	deciduousForest	-77.972736	39.086224	168.3	5/8/2017 19:12	BLAN_005.20170508.IXOSCA.N	BLAN_005.20170508.IXOSCA.N.T.015	Negative	Babesia microti
BLAN_005	deciduousForest	-77.972736	39.086224	168.3	5/8/2017 19:12	BLAN_005.20170508.IXOSCA.N	BLAN_005.20170508.IXOSCA.N.T.019	Negative	Borrelia burgdorferi sensu lato
BLAN_005	deciduousForest	-77.972736	39.086224	168.3	5/8/2017 19:12	BLAN_005.20170508.IXOSCA.N	BLAN_005.20170508.IXOSCA.N.T.022	Negative	Ehrlichia muris-like
BLAN_005	deciduousForest	-77.972736	39.086224	168.3	5/8/2017 19:12	BLAN_005.20170508.IXOSCA.N	BLAN_005.20170508.IXOSCA.N.T.009	Negative	Borrelia sp.
BLAN_005	deciduousForest	-77.972736	39.086224	168.3	5/8/2017 19:12	BLAN_005.20170508.IXOSCA.N	BLAN_005.20170508.IXOSCA.N.T.006	Negative	Borrelia sp.
BLAN_005	deciduousForest	-77.972736	39.086224	168.3	5/8/2017 19:12	BLAN_005.20170508.IXOSCA.N	BLAN_005.20170508.IXOSCA.N.T.014	Negative	Borrelia miyamotoi
BLAN_005	deciduousForest	-77.972736	39.086224	168.3	5/8/2017 19:12	BLAN_005.20170508.IXOSCA.N	BLAN_005.20170508.IXOSCA.N.T.013	Positive	Borrelia sp.
BLAN_005	deciduousForest	-77.972736	39.086224	168.3	5/8/2017 19:12	BLAN_005.20170508.IXOSCA.N	BLAN_005.20170508.IXOSCA.N.T.017	Negative	Anaplasma phagocytophilum
BLAN_005	deciduousForest	-77.972736	39.086224	168.3	5/8/2017 19:12	BLAN_005.20170508.IXOSCA.N	BLAN_005.20170508.IXOSCA.N.T.010	Negative	Babesia microti
BLAN_005	deciduousForest	-77.972736	39.086224	168.3	5/8/2017 19:12	BLAN_005.20170508.IXOSCA.N	BLAN_005.20170508.IXOSCA.N.T.008	Negative	Ehrlichia muris-like
BLAN_005	deciduousForest	-77.972736	39.086224	168.3	5/8/2017 19:12	BLAN_005.20170508.IXOSCA.N	BLAN_005.20170508.IXOSCA.N.T.014	Negative	Ehrlichia muris-like
BLAN_005	deciduousForest	-77.972736	39.086224	168.3	5/8/2017 19:12	BLAN_005.20170508.IXOSCA.N	BLAN_005.20170508.IXOSCA.N.T.016	Positive	Borrelia burgdorferi sensu lato
BLAN_005	deciduousForest	-77.972736	39.086224	168.3	5/8/2017 19:12	BLAN_005.20170508.IXOSCA.N	BLAN_005.20170508.IXOSCA.N.T.011	Negative	Borrelia miyamotoi
BLAN_005	deciduousForest	-77.972736	39.086224	168.3	5/8/2017 19:12	BLAN_005.20170508.IXOSCA.N	BLAN_005.20170508.IXOSCA.N.T.002	Negative	Ehrlichia muris-like
BLAN_005	deciduousForest	-77.972736	39.086224	168.3	5/8/2017 19:12	BLAN_005.20170508.IXOSCA.N	BLAN_005.20170508.IXOSCA.N.T.013	Negative	Babesia microti
BLAN_005	deciduousForest	-77.972736	39.086224	168.3	5/8/2017 19:12	BLAN_005.20170508.IXOSCA.N	BLAN_005.20170508.IXOSCA.N.T.014	Negative	Babesia microti
BLAN_005	deciduousForest	-77.972736	39.086224	168.3	5/8/2017 19:12	BLAN_005.20170508.IXOSCA.N	BLAN_005.20170508.IXOSCA.N.T.013	Negative	Ehrlichia muris-like
BLAN_005	deciduousForest	-77.972736	39.086224	168.3	5/8/2017 19:12	BLAN_005.20170508.IXOSCA.N	BLAN_005.20170508.IXOSCA.N.T.012	Negative	Borrelia miyamotoi
BLAN_005	deciduousForest	-77.972736	39.086224	168.3	5/8/2017 19:12	BLAN_005.20170508.IXOSCA.N	BLAN_005.20170508.IXOSCA.N.T.012	Negative	Borrelia mayonii
BLAN_005	deciduousForest	-77.972736	39.086224	168.3	5/8/2017 19:12	BLAN_005.20170508.IXOSCA.N	BLAN_005.20170508.IXOSCA.N.T.013	Negative	Anaplasma phagocytophilum
BLAN_005	deciduousForest	-77.972736	39.086224	168.3	5/8/2017 19:12	BLAN_005.20170508.IXOSCA.N	BLAN_005.20170508.IXOSCA.N.T.005	Negative	Borrelia sp.
BLAN_005	deciduousForest	-77.972736	39.086224	168.3	5/8/2017 19:12	BLAN_005.20170508.IXOSCA.N	BLAN_005.20170508.IXOSCA.N.T.006	Negative	Anaplasma phagocytophilum
BLAN_005	deciduousForest	-77.972736	39.086224	168.3	5/8/2017 19:12	BLAN_005.20170508.IXOSCA.N	BLAN_005.20170508.IXOSCA.N.T.018	Positive	Borrelia sp.
BLAN_005	deciduousForest	-77.972736	39.086224	168.3	5/8/2017 19:12	BLAN_005.20170508.IXOSCA.N	BLAN_005.20170508.IXOSCA.N.T.009	Negative	Ehrlichia muris-like
BLAN_005	deciduousForest	-77.972736	39.086224	168.3	5/8/2017 19:12	BLAN_005.20170508.IXOSCA.N	BLAN_005.20170508.IXOSCA.N.T.007	Negative	Borrelia miyamotoi
BLAN_005	deciduousForest	-77.972736	39.086224	168.3	5/8/2017 19:12	BLAN_005.20170508.IXOSCA.N	BLAN_005.20170508.IXOSCA.N.T.016	Positive	Borrelia sp.
BLAN_005	deciduousForest	-77.972736	39.086224	168.3	5/8/2017 19:12	BLAN_005.20170508.IXOSCA.N	BLAN_005.20170508.IXOSCA.N.T.022	Negative	Borrelia miyamotoi
BLAN_005	deciduousForest	-77.972736	39.086224	168.3	5/8/2017 19:12	BLAN_005.20170508.IXOSCA.N	BLAN_005.20170508.IXOSCA.N.T.002	Negative	Borrelia sp.
BLAN_005	deciduousForest	-77.972736	39.086224	168.3	5/8/2017 19:12	BLAN_005.20170508.IXOSCA.N	BLAN_005.20170508.IXOSCA.N.T.015	Negative	Borrelia miyamotoi
BLAN_005	deciduousForest	-77.972736	39.086224	168.3	5/8/2017 19:12	BLAN_005.20170508.IXOSCA.N	BLAN_005.20170508.IXOSCA.N.T.012	Negative	Borrelia burgdorferi sensu lato
BLAN_005	deciduousForest	-77.972736	39.086224	168.3	5/8/2017 19:12	BLAN_005.20170508.IXOSCA.N	BLAN_005.20170508.IXOSCA.N.T.018	Negative	Borrelia miyamotoi
BLAN_005	deciduousForest	-77.972736	39.086224	168.3	5/8/2017 19:12	BLAN_005.20170508.IXOSCA.N	BLAN_005.20170508.IXOSCA.N.T.012	Negative	Anaplasma phagocytophilum
BLAN_005	deciduousForest	-77.972736	39.086224	168.3	5/8/2017 19:12	BLAN_005.20170508.IXOSCA.N	BLAN_005.20170508.IXOSCA.N.T.010	Negative	Borrelia sp.
BLAN_005	deciduousForest	-77.972736	39.086224	168.3	5/8/2017 19:12	BLAN_005.20170508.IXOSCA.N	BLAN_005.20170508.IXOSCA.N.T.022	Negative	Borrelia burgdorferi sensu lato
BLAN_005	deciduousForest	-77.972736	39.086224	168.3	5/8/2017 19:12	BLAN_005.20170508.IXOSCA.N	BLAN_005.20170508.IXOSCA.N.T.023	Negative	Anaplasma phagocytophilum
BLAN_005	deciduousForest	-77.972736	39.086224	168.3	5/8/2017 19:12	BLAN_005.20170508.IXOSCA.N	BLAN_005.20170508.IXOSCA.N.T.016	Negative	Borrelia miyamotoi
BLAN_005	deciduousForest	-77.972736	39.086224	168.3	5/8/2017 19:12	BLAN_005.20170508.IXOSCA.N	BLAN_005.20170508.IXOSCA.N.T.017	Negative	Babesia microti
BLAN_005	deciduousForest	-77.972736	39.086224	168.3	5/8/2017 19:12	BLAN_005.20170508.IXOSCA.N	BLAN_005.20170508.IXOSCA.N.T.002	Negative	Babesia microti
BLAN_005	deciduousForest	-77.972736	39.086224	168.3	5/8/2017 19:12	BLAN_005.20170508.IXOSCA.N	BLAN_005.20170508.IXOSCA.N.T.021	Negative	Borrelia mayonii
BLAN_005	deciduousForest	-77.972736	39.086224	168.3	5/8/2017 19:12	BLAN_005.20170508.IXOSCA.N	BLAN_005.20170508.IXOSCA.N.T.009	Negative	Anaplasma phagocytophilum
BLAN_005	deciduousForest	-77.972736	39.086224	168.3	5/8/2017 19:12	BLAN_005.20170508.IXOSCA.N	BLAN_005.20170508.IXOSCA.N.T.019	Negative	Borrelia miyamotoi
BLAN_005	deciduousForest	-77.972736	39.086224	168.3	5/8/2017 19:12	BLAN_005.20170508.IXOSCA.N	BLAN_005.20170508.IXOSCA.N.T.009	Negative	Borrelia mayonii
BLAN_005	deciduousForest	-77.972736	39.086224	168.3	5/8/2017 19:12	BLAN_005.20170508.IXOSCA.N	BLAN_005.20170508.IXOSCA.N.T.010	Negative	Borrelia miyamotoi
BLAN_005	deciduousForest	-77.972736	39.086224	168.3	5/8/2017 19:12	BLAN_005.20170508.IXOSCA.N	BLAN_005.20170508.IXOSCA.N.T.019	Negative	Borrelia sp.
BLAN_005	deciduousForest	-77.972736	39.086224	168.3	5/8/2017 19:12	BLAN_005.20170508.IXOSCA.N	BLAN_005.20170508.IXOSCA.N.T.007	Negative	Borrelia mayonii
BLAN_005	deciduousForest	-77.972736	39.086224	168.3	5/8/2017 19:12	BLAN_005.20170508.IXOSCA.N	BLAN_005.20170508.IXOSCA.N.T.004	Negative	Anaplasma phagocytophilum
BLAN_005	deciduousForest	-77.972736	39.086224	168.3	5/8/2017 19:12	BLAN_005.20170508.IXOSCA.N	BLAN_005.20170508.IXOSCA.N.T.003	Negative	Borrelia miyamotoi
BLAN_005	deciduousForest	-77.972736	39.086224	168.3	5/8/2017 19:12	BLAN_005.20170508.IXOSCA.N	BLAN_005.20170508.IXOSCA.N.T.010	Negative	Ehrlichia muris-like
BLAN_005	deciduousForest	-77.972736	39.086224	168.3	5/8/2017 19:12	BLAN_005.20170508.IXOSCA.N	BLAN_005.20170508.IXOSCA.N.T.021	Negative	Ehrlichia muris-like
BLAN_005	deciduousForest	-77.972736	39.086224	168.3	5/8/2017 19:12	BLAN_005.20170508.IXOSCA.N	BLAN_005.20170508.IXOSCA.N.T.021	Negative	Borrelia sp.
BLAN_005	deciduousForest	-77.972736	39.086224	168.3	5/8/2017 19:12	BLAN_005.20170508.IXOSCA.N	BLAN_005.20170508.IXOSCA.N.T.020	Negative	Ehrlichia muris-like
BLAN_005	deciduousForest	-77.972736	39.086224	168.3	5/8/2017 19:12	BLAN_005.20170508.IXOSCA.N	BLAN_005.20170508.IXOSCA.N.T.018	Negative	Babesia microti
BLAN_005	deciduousForest	-77.972736	39.086224	168.3	5/8/2017 19:12	BLAN_005.20170508.IXOSCA.N	BLAN_005.20170508.IXOSCA.N.T.011	Negative	Ehrlichia muris-like
BLAN_005	deciduousForest	-77.972736	39.086224	168.3	5/8/2017 19:12	BLAN_005.20170508.IXOSCA.N	BLAN_005.20170508.IXOSCA.N.T.008	Positive	Anaplasma phagocytophilum
BLAN_005	deciduousForest	-77.972736	39.086224	168.3	5/8/2017 19:12	BLAN_005.20170508.IXOSCA.N	BLAN_005.20170508.IXOSCA.N.T.009	Negative	Borrelia burgdorferi sensu lato
BLAN_005	deciduousForest	-77.972736	39.086224	168.3	5/8/2017 19:12	BLAN_005.20170508.IXOSCA.N	BLAN_005.20170508.IXOSCA.N.T.017	Negative	Borrelia sp.
BLAN_005	deciduousForest	-77.972736	39.086224	168.3	5/8/2017 19:12	BLAN_005.20170508.IXOSCA.N	BLAN_005.20170508.IXOSCA.N.T.004	Negative	Borrelia burgdorferi sensu lato
BLAN_005	deciduousForest	-77.972736	39.086224	168.3	5/8/2017 19:12	BLAN_005.20170508.IXOSCA.N	BLAN_005.20170508.IXOSCA.N.T.020	Negative	Borrelia miyamotoi
BLAN_005	deciduousForest	-77.972736	39.086224	168.3	5/8/2017 19:12	BLAN_005.20170508.IXOSCA.N	BLAN_005.20170508.IXOSCA.N.T.020	Negative	Babesia microti
BLAN_005	deciduousForest	-77.972736	39.086224	168.3	5/8/2017 19:12	BLAN_005.20170508.IXOSCA.N	BLAN_005.20170508.IXOSCA.N.T.010	Negative	Borrelia burgdorferi sensu lato
BLAN_005	deciduousForest	-77.972736	39.086224	168.3	5/8/2017 19:12	BLAN_005.20170508.IXOSCA.N	BLAN_005.20170508.IXOSCA.N.T.004	Negative	Borrelia mayonii
BLAN_005	deciduousForest	-77.972736	39.086224	168.3	5/8/2017 19:12	BLAN_005.20170508.IXOSCA.N	BLAN_005.20170508.IXOSCA.N.T.007	Negative	Ehrlichia muris-like
BLAN_005	deciduousForest	-77.972736	39.086224	168.3	5/8/2017 19:12	BLAN_005.20170508.IXOSCA.N	BLAN_005.20170508.IXOSCA.N.T.002	Negative	Borrelia mayonii
BLAN_005	deciduousForest	-77.972736	39.086224	168.3	6/1/2017 17:59	BLAN_005.20170601.IXOSCA.N	BLAN_005.20170601.IXOSCA.N.T.033	Negative	Borrelia sp.
BLAN_005	deciduousForest	-77.972736	39.086224	168.3	6/1/2017 17:59	BLAN_005.20170601.IXOSCA.N	BLAN_005.20170601.IXOSCA.N.T.014	Negative	Babesia microti
BLAN_005	deciduousForest	-77.972736	39.086224	168.3	6/1/2017 17:59	BLAN_005.20170601.IXOSCA.N	BLAN_005.20170601.IXOSCA.N.T.019	Negative	Borrelia miyamotoi
BLAN_005	deciduousForest	-77.972736	39.086224	168.3	6/1/2017 17:59	BLAN_005.20170601.IXOSCA.N	BLAN_005.20170601.IXOSCA.N.T.032	Negative	Babesia microti
BLAN_005	deciduousForest	-77.972736	39.086224	168.3	6/1/2017 17:59	BLAN_005.20170601.IXOSCA.N	BLAN_005.20170601.IXOSCA.N.T.010	Negative	Ehrlichia muris-like
BLAN_005	deciduousForest	-77.972736	39.086224	168.3	6/1/2017 17:59	BLAN_005.20170601.IXOSCA.N	BLAN_005.20170601.IXOSCA.N.T.029	Negative	Ehrlichia muris-like
BLAN_005	deciduousForest	-77.972736	39.086224	168.3	6/1/2017 17:59	BLAN_005.20170601.IXOSCA.N	BLAN_005.20170601.IXOSCA.N.T.018	Negative	Borrelia burgdorferi sensu lato
BLAN_005	deciduousForest	-77.972736	39.086224	168.3	6/1/2017 17:59	BLAN_005.20170601.IXOSCA.N	BLAN_005.20170601.IXOSCA.N.T.008	Negative	Anaplasma phagocytophilum
BLAN_005	deciduousForest	-77.972736	39.086224	168.3	6/1/2017 17:59	BLAN_005.20170601.IXOSCA.N	BLAN_005.20170601.IXOSCA.N.T.017	Positive	Borrelia burgdorferi sensu lato
BLAN_005	deciduousForest	-77.972736	39.086224	168.3	6/1/2017 17:59	BLAN_005.20170601.IXOSCA.N	BLAN_005.20170601.IXOSCA.N.T.024	Negative	Borrelia mayonii
BLAN_005	deciduousForest	-77.972736	39.086224	168.3	6/1/2017 17:59	BLAN_005.20170601.IXOSCA.N	BLAN_005.20170601.IXOSCA.N.T.025	Negative	Borrelia burgdorferi sensu lato
BLAN_005	deciduousForest	-77.972736	39.086224	168.3	6/1/2017 17:59	BLAN_005.20170601.IXOSCA.N	BLAN_005.20170601.IXOSCA.N.T.016	Negative	Borrelia miyamotoi
BLAN_005	deciduousForest	-77.972736	39.086224	168.3	6/1/2017 17:59	BLAN_005.20170601.IXOSCA.N	BLAN_005.20170601.IXOSCA.N.T.022	Positive	Borrelia burgdorferi sensu lato
BLAN_005	deciduousForest	-77.972736	39.086224	168.3	6/1/2017 17:59	BLAN_005.20170601.IXOSCA.N	BLAN_005.20170601.IXOSCA.N.T.001	Negative	Borrelia sp.
BLAN_005	deciduousForest	-77.972736	39.086224	168.3	6/1/2017 17:59	BLAN_005.20170601.IXOSCA.N	BLAN_005.20170601.IXOSCA.N.T.003	Negative	Borrelia sp.
BLAN_005	deciduousForest	-77.972736	39.086224	168.3	6/1/2017 17:59	BLAN_005.20170601.IXOSCA.N	BLAN_005.20170601.IXOSCA.N.T.002	Negative	Babesia microti
BLAN_005	deciduousForest	-77.972736	39.086224	168.3	6/1/2017 17:59	BLAN_005.20170601.IXOSCA.N	BLAN_005.20170601.IXOSCA.N.T.033	Negative	Babesia microti
BLAN_005	deciduousForest	-77.972736	39.086224	168.3	6/1/2017 17:59	BLAN_005.20170601.IXOSCA.N	BLAN_005.20170601.IXOSCA.N.T.028	Negative	Babesia microti
BLAN_005	deciduousForest	-77.972736	39.086224	168.3	6/1/2017 17:59	BLAN_005.20170601.IXOSCA.N	BLAN_005.20170601.IXOSCA.N.T.015	Negative	Anaplasma phagocytophilum
BLAN_005	deciduousForest	-77.972736	39.086224	168.3	6/1/2017 17:59	BLAN_005.20170601.IXOSCA.N	BLAN_005.20170601.IXOSCA.N.T.026	Negative	Borrelia sp.
BLAN_005	deciduousForest	-77.972736	39.086224	168.3	6/1/2017 17:59	BLAN_005.20170601.IXOSCA.N	BLAN_005.20170601.IXOSCA.N.T.017	Negative	Babesia microti
BLAN_005	deciduousForest	-77.972736	39.086224	168.3	6/1/2017 17:59	BLAN_005.20170601.IXOSCA.N	BLAN_005.20170601.IXOSCA.N.T.026	Negative	Babesia microti
BLAN_005	deciduousForest	-77.972736	39.086224	168.3	6/1/2017 17:59	BLAN_005.20170601.IXOSCA.N	BLAN_005.20170601.IXOSCA.N.T.026	Negative	Borrelia mayonii
BLAN_005	deciduousForest	-77.972736	39.086224	168.3	6/1/2017 17:59	BLAN_005.20170601.IXOSCA.N	BLAN_005.20170601.IXOSCA.N.T.009	Negative	Borrelia sp.
BLAN_005	deciduousForest	-77.972736	39.086224	168.3	6/1/2017 17:59	BLAN_005.20170601.IXOSCA.N	BLAN_005.20170601.IXOSCA.N.T.025	Negative	Borrelia mayonii
BLAN_005	deciduousForest	-77.972736	39.086224	168.3	6/1/2017 17:59	BLAN_005.20170601.IXOSCA.N	BLAN_005.20170601.IXOSCA.N.T.008	Negative	Borrelia miyamotoi
BLAN_005	deciduousForest	-77.972736	39.086224	168.3	6/1/2017 17:59	BLAN_005.20170601.IXOSCA.N	BLAN_005.20170601.IXOSCA.N.T.005	Negative	Ehrlichia muris-like
BLAN_005	deciduousForest	-77.972736	39.086224	168.3	6/1/2017 17:59	BLAN_005.20170601.IXOSCA.N	BLAN_005.20170601.IXOSCA.N.T.022	Positive	Borrelia sp.
BLAN_005	deciduousForest	-77.972736	39.086224	168.3	6/1/2017 17:59	BLAN_005.20170601.IXOSCA.N	BLAN_005.20170601.IXOSCA.N.T.032	Negative	Borrelia mayonii
BLAN_005	deciduousForest	-77.972736	39.086224	168.3	6/1/2017 17:59	BLAN_005.20170601.IXOSCA.N	BLAN_005.20170601.IXOSCA.N.T.005	Negative	Anaplasma phagocytophilum
BLAN_005	deciduousForest	-77.972736	39.086224	168.3	6/1/2017 17:59	BLAN_005.20170601.IXOSCA.N	BLAN_005.20170601.IXOSCA.N.T.007	Negative	Borrelia sp.
BLAN_005	deciduousForest	-77.972736	39.086224	168.3	6/1/2017 17:59	BLAN_005.20170601.IXOSCA.N	BLAN_005.20170601.IXOSCA.N.T.021	Negative	Ehrlichia muris-like
BLAN_005	deciduousForest	-77.972736	39.086224	168.3	6/1/2017 17:59	BLAN_005.20170601.IXOSCA.N	BLAN_005.20170601.IXOSCA.N.T.011	Negative	Borrelia miyamotoi
BLAN_005	deciduousForest	-77.972736	39.086224	168.3	6/1/2017 17:59	BLAN_005.20170601.IXOSCA.N	BLAN_005.20170601.IXOSCA.N.T.007	Negative	Borrelia burgdorferi sensu lato
BLAN_005	deciduousForest	-77.972736	39.086224	168.3	6/1/2017 17:59	BLAN_005.20170601.IXOSCA.N	BLAN_005.20170601.IXOSCA.N.T.018	Negative	Borrelia miyamotoi
BLAN_005	deciduousForest	-77.972736	39.086224	168.3	6/1/2017 17:59	BLAN_005.20170601.IXOSCA.N	BLAN_005.20170601.IXOSCA.N.T.002	Negative	Ehrlichia muris-like
BLAN_005	deciduousForest	-77.972736	39.086224	168.3	6/1/2017 17:59	BLAN_005.20170601.IXOSCA.N	BLAN_005.20170601.IXOSCA.N.T.018	Negative	Anaplasma phagocytophilum
BLAN_005	deciduousForest	-77.972736	39.086224	168.3	6/1/2017 17:59	BLAN_005.20170601.IXOSCA.N	BLAN_005.20170601.IXOSCA.N.T.031	Negative	Babesia microti
BLAN_005	deciduousForest	-77.972736	39.086224	168.3	6/1/2017 17:59	BLAN_005.20170601.IXOSCA.N	BLAN_005.20170601.IXOSCA.N.T.033	Negative	Ehrlichia muris-like
BLAN_005	deciduousForest	-77.972736	39.086224	168.3	6/1/2017 17:59	BLAN_005.20170601.IXOSCA.N	BLAN_005.20170601.IXOSCA.N.T.028	Negative	Anaplasma phagocytophilum
BLAN_005	deciduousForest	-77.972736	39.086224	168.3	6/1/2017 17:59	BLAN_005.20170601.IXOSCA.N	BLAN_005.20170601.IXOSCA.N.T.005	Negative	Borrelia miyamotoi
BLAN_005	deciduousForest	-77.972736	39.086224	168.3	6/1/2017 17:59	BLAN_005.20170601.IXOSCA.N	BLAN_005.20170601.IXOSCA.N.T.033	Negative	Borrelia miyamotoi
BLAN_005	deciduousForest	-77.972736	39.086224	168.3	6/1/2017 17:59	BLAN_005.20170601.IXOSCA.N	BLAN_005.20170601.IXOSCA.N.T.027	Negative	Borrelia sp.
BLAN_005	deciduousForest	-77.972736	39.086224	168.3	6/1/2017 17:59	BLAN_005.20170601.IXOSCA.N	BLAN_005.20170601.IXOSCA.N.T.009	Negative	Babesia microti
BLAN_005	deciduousForest	-77.972736	39.086224	168.3	6/1/2017 17:59	BLAN_005.20170601.IXOSCA.N	BLAN_005.20170601.IXOSCA.N.T.013	Negative	Borrelia miyamotoi
BLAN_005	deciduousForest	-77.972736	39.086224	168.3	6/1/2017 17:59	BLAN_005.20170601.IXOSCA.N	BLAN_005.20170601.IXOSCA.N.T.012	Negative	Borrelia sp.
BLAN_005	deciduousForest	-77.972736	39.086224	168.3	6/1/2017 17:59	BLAN_005.20170601.IXOSCA.N	BLAN_005.20170601.IXOSCA.N.T.017	Negative	Borrelia mayonii
BLAN_005	deciduousForest	-77.972736	39.086224	168.3	6/1/2017 17:59	BLAN_005.20170601.IXOSCA.N	BLAN_005.20170601.IXOSCA.N.T.019	Positive	Borrelia burgdorferi sensu lato
BLAN_005	deciduousForest	-77.972736	39.086224	168.3	6/1/2017 17:59	BLAN_005.20170601.IXOSCA.N	BLAN_005.20170601.IXOSCA.N.T.029	Negative	Borrelia miyamotoi
BLAN_005	deciduousForest	-77.972736	39.086224	168.3	6/1/2017 17:59	BLAN_005.20170601.IXOSCA.N	BLAN_005.20170601.IXOSCA.N.T.006	Negative	Borrelia miyamotoi
BLAN_005	deciduousForest	-77.972736	39.086224	168.3	6/1/2017 17:59	BLAN_005.20170601.IXOSCA.N	BLAN_005.20170601.IXOSCA.N.T.005	Positive	Borrelia sp.
BLAN_005	deciduousForest	-77.972736	39.086224	168.3	6/1/2017 17:59	BLAN_005.20170601.IXOSCA.N	BLAN_005.20170601.IXOSCA.N.T.031	Negative	Ehrlichia muris-like
BLAN_005	deciduousForest	-77.972736	39.086224	168.3	6/1/2017 17:59	BLAN_005.20170601.IXOSCA.N	BLAN_005.20170601.IXOSCA.N.T.018	Negative	Babesia microti
BLAN_005	deciduousForest	-77.972736	39.086224	168.3	6/1/2017 17:59	BLAN_005.20170601.IXOSCA.N	BLAN_005.20170601.IXOSCA.N.T.028	Negative	Ehrlichia muris-like
BLAN_005	deciduousForest	-77.972736	39.086224	168.3	6/1/2017 17:59	BLAN_005.20170601.IXOSCA.N	BLAN_005.20170601.IXOSCA.N.T.022	Negative	Babesia microti
BLAN_005	deciduousForest	-77.972736	39.086224	168.3	6/1/2017 17:59	BLAN_005.20170601.IXOSCA.N	BLAN_005.20170601.IXOSCA.N.T.030	Positive	Borrelia sp.
BLAN_005	deciduousForest	-77.972736	39.086224	168.3	6/1/2017 17:59	BLAN_005.20170601.IXOSCA.N	BLAN_005.20170601.IXOSCA.N.T.007	Negative	Ehrlichia muris-like
BLAN_005	deciduousForest	-77.972736	39.086224	168.3	6/1/2017 17:59	BLAN_005.20170601.IXOSCA.N	BLAN_005.20170601.IXOSCA.N.T.026	Negative	Borrelia burgdorferi sensu lato
BLAN_005	deciduousForest	-77.972736	39.086224	168.3	6/1/2017 17:59	BLAN_005.20170601.IXOSCA.N	BLAN_005.20170601.IXOSCA.N.T.005	Negative	Borrelia mayonii
BLAN_005	deciduousForest	-77.972736	39.086224	168.3	6/1/2017 17:59	BLAN_005.20170601.IXOSCA.N	BLAN_005.20170601.IXOSCA.N.T.018	Negative	Borrelia sp.
BLAN_005	deciduousForest	-77.972736	39.086224	168.3	6/1/2017 17:59	BLAN_005.20170601.IXOSCA.N	BLAN_005.20170601.IXOSCA.N.T.025	Negative	Borrelia miyamotoi
BLAN_005	deciduousForest	-77.972736	39.086224	168.3	6/1/2017 17:59	BLAN_005.20170601.IXOSCA.N	BLAN_005.20170601.IXOSCA.N.T.009	Negative	Anaplasma phagocytophilum
BLAN_005	deciduousForest	-77.972736	39.086224	168.3	6/1/2017 17:59	BLAN_005.20170601.IXOSCA.N	BLAN_005.20170601.IXOSCA.N.T.023	Negative	Borrelia miyamotoi
BLAN_005	deciduousForest	-77.972736	39.086224	168.3	6/1/2017 17:59	BLAN_005.20170601.IXOSCA.N	BLAN_005.20170601.IXOSCA.N.T.004	Negative	Borrelia miyamotoi
BLAN_005	deciduousForest	-77.972736	39.086224	168.3	6/1/2017 17:59	BLAN_005.20170601.IXOSCA.N	BLAN_005.20170601.IXOSCA.N.T.025	Negative	Babesia microti
BLAN_005	deciduousForest	-77.972736	39.086224	168.3	6/1/2017 17:59	BLAN_005.20170601.IXOSCA.N	BLAN_005.20170601.IXOSCA.N.T.004	Negative	Ehrlichia muris-like
BLAN_005	deciduousForest	-77.972736	39.086224	168.3	6/1/2017 17:59	BLAN_005.20170601.IXOSCA.N	BLAN_005.20170601.IXOSCA.N.T.006	Negative	Borrelia burgdorferi sensu lato
BLAN_005	deciduousForest	-77.972736	39.086224	168.3	6/1/2017 17:59	BLAN_005.20170601.IXOSCA.N	BLAN_005.20170601.IXOSCA.N.T.010	Negative	Borrelia burgdorferi sensu lato
BLAN_005	deciduousForest	-77.972736	39.086224	168.3	6/1/2017 17:59	BLAN_005.20170601.IXOSCA.N	BLAN_005.20170601.IXOSCA.N.T.024	Positive	Borrelia burgdorferi sensu lato
BLAN_005	deciduousForest	-77.972736	39.086224	168.3	6/1/2017 17:59	BLAN_005.20170601.IXOSCA.N	BLAN_005.20170601.IXOSCA.N.T.030	Negative	Babesia microti
BLAN_005	deciduousForest	-77.972736	39.086224	168.3	6/1/2017 17:59	BLAN_005.20170601.IXOSCA.N	BLAN_005.20170601.IXOSCA.N.T.033	Negative	Anaplasma phagocytophilum
BLAN_005	deciduousForest	-77.972736	39.086224	168.3	6/1/2017 17:59	BLAN_005.20170601.IXOSCA.N	BLAN_005.20170601.IXOSCA.N.T.021	Negative	Anaplasma phagocytophilum
BLAN_005	deciduousForest	-77.972736	39.086224	168.3	6/1/2017 17:59	BLAN_005.20170601.IXOSCA.N	BLAN_005.20170601.IXOSCA.N.T.012	Negative	Borrelia mayonii
BLAN_005	deciduousForest	-77.972736	39.086224	168.3	6/1/2017 17:59	BLAN_005.20170601.IXOSCA.N	BLAN_005.20170601.IXOSCA.N.T.018	Negative	Ehrlichia muris-like
BLAN_005	deciduousForest	-77.972736	39.086224	168.3	6/1/2017 17:59	BLAN_005.20170601.IXOSCA.N	BLAN_005.20170601.IXOSCA.N.T.016	Negative	Borrelia sp.
BLAN_005	deciduousForest	-77.972736	39.086224	168.3	6/1/2017 17:59	BLAN_005.20170601.IXOSCA.N	BLAN_005.20170601.IXOSCA.N.T.011	Negative	Borrelia mayonii
BLAN_005	deciduousForest	-77.972736	39.086224	168.3	6/1/2017 17:59	BLAN_005.20170601.IXOSCA.N	BLAN_005.20170601.IXOSCA.N.T.001	Negative	Anaplasma phagocytophilum
BLAN_005	deciduousForest	-77.972736	39.086224	168.3	6/1/2017 17:59	BLAN_005.20170601.IXOSCA.N	BLAN_005.20170601.IXOSCA.N.T.010	Negative	Babesia microti
BLAN_005	deciduousForest	-77.972736	39.086224	168.3	6/1/2017 17:59	BLAN_005.20170601.IXOSCA.N	BLAN_005.20170601.IXOSCA.N.T.011	Negative	Babesia microti
BLAN_005	deciduousForest	-77.972736	39.086224	168.3	6/1/2017 17:59	BLAN_005.20170601.IXOSCA.N	BLAN_005.20170601.IXOSCA.N.T.010	Negative	Borrelia mayonii
BLAN_005	deciduousForest	-77.972736	39.086224	168.3	6/1/2017 17:59	BLAN_005.20170601.IXOSCA.N	BLAN_005.20170601.IXOSCA.N.T.032	Negative	Ehrlichia muris-like
BLAN_005	deciduousForest	-77.972736	39.086224	168.3	6/1/2017 17:59	BLAN_005.20170601.IXOSCA.N	BLAN_005.20170601.IXOSCA.N.T.004	Negative	Borrelia mayonii
BLAN_005	deciduousForest	-77.972736	39.086224	168.3	6/1/2017 17:59	BLAN_005.20170601.IXOSCA.N	BLAN_005.20170601.IXOSCA.N.T.020	Negative	Borrelia mayonii
BLAN_005	deciduousForest	-77.972736	39.086224	168.3	6/1/2017 17:59	BLAN_005.20170601.IXOSCA.N	BLAN_005.20170601.IXOSCA.N.T.024	Negative	Ehrlichia muris-like
BLAN_005	deciduousForest	-77.972736	39.086224	168.3	6/1/2017 17:59	BLAN_005.20170601.IXOSCA.N	BLAN_005.20170601.IXOSCA.N.T.027	Negative	Borrelia mayonii
BLAN_005	deciduousForest	-77.972736	39.086224	168.3	6/1/2017 17:59	BLAN_005.20170601.IXOSCA.N	BLAN_005.20170601.IXOSCA.N.T.022	Negative	Borrelia mayonii
BLAN_005	deciduousForest	-77.972736	39.086224	168.3	6/1/2017 17:59	BLAN_005.20170601.IXOSCA.N	BLAN_005.20170601.IXOSCA.N.T.023	Positive	Borrelia sp.
BLAN_005	deciduousForest	-77.972736	39.086224	168.3	6/1/2017 17:59	BLAN_005.20170601.IXOSCA.N	BLAN_005.20170601.IXOSCA.N.T.021	Negative	Babesia microti
BLAN_005	deciduousForest	-77.972736	39.086224	168.3	6/1/2017 17:59	BLAN_005.20170601.IXOSCA.N	BLAN_005.20170601.IXOSCA.N.T.025	Negative	Anaplasma phagocytophilum
BLAN_005	deciduousForest	-77.972736	39.086224	168.3	6/1/2017 17:59	BLAN_005.20170601.IXOSCA.N	BLAN_005.20170601.IXOSCA.N.T.019	Negative	Ehrlichia muris-like
BLAN_005	deciduousForest	-77.972736	39.086224	168.3	6/1/2017 17:59	BLAN_005.20170601.IXOSCA.N	BLAN_005.20170601.IXOSCA.N.T.031	Negative	Borrelia miyamotoi
BLAN_005	deciduousForest	-77.972736	39.086224	168.3	6/1/2017 17:59	BLAN_005.20170601.IXOSCA.N	BLAN_005.20170601.IXOSCA.N.T.027	Negative	Babesia microti
BLAN_005	deciduousForest	-77.972736	39.086224	168.3	6/1/2017 17:59	BLAN_005.20170601.IXOSCA.N	BLAN_005.20170601.IXOSCA.N.T.004	Negative	Anaplasma phagocytophilum
BLAN_005	deciduousForest	-77.972736	39.086224	168.3	6/1/2017 17:59	BLAN_005.20170601.IXOSCA.N	BLAN_005.20170601.IXOSCA.N.T.030	Negative	Ehrlichia muris-like
BLAN_005	deciduousForest	-77.972736	39.086224	168.3	6/1/2017 17:59	BLAN_005.20170601.IXOSCA.N	BLAN_005.20170601.IXOSCA.N.T.023	Positive	Borrelia burgdorferi sensu lato
BLAN_005	deciduousForest	-77.972736	39.086224	168.3	6/1/2017 17:59	BLAN_005.20170601.IXOSCA.N	BLAN_005.20170601.IXOSCA.N.T.001	Negative	Borrelia miyamotoi
BLAN_005	deciduousForest	-77.972736	39.086224	168.3	6/1/2017 17:59	BLAN_005.20170601.IXOSCA.N	BLAN_005.20170601.IXOSCA.N.T.029	Negative	Borrelia mayonii
BLAN_005	deciduousForest	-77.972736	39.086224	168.3	6/1/2017 17:59	BLAN_005.20170601.IXOSCA.N	BLAN_005.20170601.IXOSCA.N.T.030	Negative	Anaplasma phagocytophilum
BLAN_005	deciduousForest	-77.972736	39.086224	168.3	6/1/2017 17:59	BLAN_005.20170601.IXOSCA.N	BLAN_005.20170601.IXOSCA.N.T.002	Negative	Borrelia miyamotoi
BLAN_005	deciduousForest	-77.972736	39.086224	168.3	6/1/2017 17:59	BLAN_005.20170601.IXOSCA.N	BLAN_005.20170601.IXOSCA.N.T.014	Negative	Ehrlichia muris-like
BLAN_005	deciduousForest	-77.972736	39.086224	168.3	6/1/2017 17:59	BLAN_005.20170601.IXOSCA.N	BLAN_005.20170601.IXOSCA.N.T.008	Negative	Ehrlichia muris-like
BLAN_005	deciduousForest	-77.972736	39.086224	168.3	6/1/2017 17:59	BLAN_005.20170601.IXOSCA.N	BLAN_005.20170601.IXOSCA.N.T.031	Negative	Borrelia burgdorferi sensu lato
BLAN_005	deciduousForest	-77.972736	39.086224	168.3	6/1/2017 17:59	BLAN_005.20170601.IXOSCA.N	BLAN_005.20170601.IXOSCA.N.T.032	Negative	Borrelia sp.
BLAN_005	deciduousForest	-77.972736	39.086224	168.3	6/1/2017 17:59	BLAN_005.20170601.IXOSCA.N	BLAN_005.20170601.IXOSCA.N.T.033	Negative	Borrelia burgdorferi sensu lato
BLAN_005	deciduousForest	-77.972736	39.086224	168.3	6/1/2017 17:59	BLAN_005.20170601.IXOSCA.N	BLAN_005.20170601.IXOSCA.N.T.023	Negative	Ehrlichia muris-like
BLAN_005	deciduousForest	-77.972736	39.086224	168.3	6/1/2017 17:59	BLAN_005.20170601.IXOSCA.N	BLAN_005.20170601.IXOSCA.N.T.008	Negative	Babesia microti
BLAN_005	deciduousForest	-77.972736	39.086224	168.3	6/1/2017 17:59	BLAN_005.20170601.IXOSCA.N	BLAN_005.20170601.IXOSCA.N.T.028	Negative	Borrelia burgdorferi sensu lato
BLAN_005	deciduousForest	-77.972736	39.086224	168.3	6/1/2017 17:59	BLAN_005.20170601.IXOSCA.N	BLAN_005.20170601.IXOSCA.N.T.032	Negative	Borrelia miyamotoi
BLAN_005	deciduousForest	-77.972736	39.086224	168.3	6/1/2017 17:59	BLAN_005.20170601.IXOSCA.N	BLAN_005.20170601.IXOSCA.N.T.021	Negative	Borrelia burgdorferi sensu lato
BLAN_005	deciduousForest	-77.972736	39.086224	168.3	6/1/2017 17:59	BLAN_005.20170601.IXOSCA.N	BLAN_005.20170601.IXOSCA.N.T.009	Negative	Ehrlichia muris-like
BLAN_005	deciduousForest	-77.972736	39.086224	168.3	6/1/2017 17:59	BLAN_005.20170601.IXOSCA.N	BLAN_005.20170601.IXOSCA.N.T.016	Negative	Ehrlichia muris-like
BLAN_005	deciduousForest	-77.972736	39.086224	168.3	6/1/2017 17:59	BLAN_005.20170601.IXOSCA.N	BLAN_005.20170601.IXOSCA.N.T.016	Negative	Babesia microti
BLAN_005	deciduousForest	-77.972736	39.086224	168.3	6/1/2017 17:59	BLAN_005.20170601.IXOSCA.N	BLAN_005.20170601.IXOSCA.N.T.020	Positive	Borrelia burgdorferi sensu lato
BLAN_005	deciduousForest	-77.972736	39.086224	168.3	6/1/2017 17:59	BLAN_005.20170601.IXOSCA.N	BLAN_005.20170601.IXOSCA.N.T.027	Negative	Borrelia miyamotoi
BLAN_005	deciduousForest	-77.972736	39.086224	168.3	6/1/2017 17:59	BLAN_005.20170601.IXOSCA.N	BLAN_005.20170601.IXOSCA.N.T.025	Negative	Ehrlichia muris-like
BLAN_005	deciduousForest	-77.972736	39.086224	168.3	6/1/2017 17:59	BLAN_005.20170601.IXOSCA.N	BLAN_005.20170601.IXOSCA.N.T.020	Positive	Borrelia sp.
BLAN_005	deciduousForest	-77.972736	39.086224	168.3	6/1/2017 17:59	BLAN_005.20170601.IXOSCA.N	BLAN_005.20170601.IXOSCA.N.T.006	Negative	Babesia microti
BLAN_005	deciduousForest	-77.972736	39.086224	168.3	6/1/2017 17:59	BLAN_005.20170601.IXOSCA.N	BLAN_005.20170601.IXOSCA.N.T.001	Negative	Borrelia burgdorferi sensu lato
BLAN_005	deciduousForest	-77.972736	39.086224	168.3	6/1/2017 17:59	BLAN_005.20170601.IXOSCA.N	BLAN_005.20170601.IXOSCA.N.T.008	Negative	Borrelia mayonii
BLAN_005	deciduousForest	-77.972736	39.086224	168.3	6/1/2017 17:59	BLAN_005.20170601.IXOSCA.N	BLAN_005.20170601.IXOSCA.N.T.009	Negative	Borrelia burgdorferi sensu lato
BLAN_005	deciduousForest	-77.972736	39.086224	168.3	6/1/2017 17:59	BLAN_005.20170601.IXOSCA.N	BLAN_005.20170601.IXOSCA.N.T.014	Negative	Borrelia miyamotoi
BLAN_005	deciduousForest	-77.972736	39.086224	168.3	6/1/2017 17:59	BLAN_005.20170601.IXOSCA.N	BLAN_005.20170601.IXOSCA.N.T.028	Negative	Borrelia miyamotoi
BLAN_005	deciduousForest	-77.972736	39.086224	168.3	6/1/2017 17:59	BLAN_005.20170601.IXOSCA.N	BLAN_005.20170601.IXOSCA.N.T.016	Negative	Borrelia burgdorferi sensu lato
BLAN_005	deciduousForest	-77.972736	39.086224	168.3	6/1/2017 17:59	BLAN_005.20170601.IXOSCA.N	BLAN_005.20170601.IXOSCA.N.T.015	Negative	Borrelia miyamotoi
BLAN_005	deciduousForest	-77.972736	39.086224	168.3	6/1/2017 17:59	BLAN_005.20170601.IXOSCA.N	BLAN_005.20170601.IXOSCA.N.T.027	Negative	Borrelia burgdorferi sensu lato
BLAN_005	deciduousForest	-77.972736	39.086224	168.3	6/1/2017 17:59	BLAN_005.20170601.IXOSCA.N	BLAN_005.20170601.IXOSCA.N.T.027	Negative	Anaplasma phagocytophilum
BLAN_005	deciduousForest	-77.972736	39.086224	168.3	6/1/2017 17:59	BLAN_005.20170601.IXOSCA.N	BLAN_005.20170601.IXOSCA.N.T.016	Negative	Borrelia mayonii
BLAN_005	deciduousForest	-77.972736	39.086224	168.3	6/1/2017 17:59	BLAN_005.20170601.IXOSCA.N	BLAN_005.20170601.IXOSCA.N.T.005	Negative	Babesia microti
BLAN_005	deciduousForest	-77.972736	39.086224	168.3	6/1/2017 17:59	BLAN_005.20170601.IXOSCA.N	BLAN_005.20170601.IXOSCA.N.T.031	Negative	Anaplasma phagocytophilum
BLAN_005	deciduousForest	-77.972736	39.086224	168.3	6/1/2017 17:59	BLAN_005.20170601.IXOSCA.N	BLAN_005.20170601.IXOSCA.N.T.012	Negative	Borrelia burgdorferi sensu lato
BLAN_005	deciduousForest	-77.972736	39.086224	168.3	6/1/2017 17:59	BLAN_005.20170601.IXOSCA.N	BLAN_005.20170601.IXOSCA.N.T.029	Negative	Babesia microti
BLAN_005	deciduousForest	-77.972736	39.086224	168.3	6/1/2017 17:59	BLAN_005.20170601.IXOSCA.N	BLAN_005.20170601.IXOSCA.N.T.026	Negative	Borrelia miyamotoi
BLAN_005	deciduousForest	-77.972736	39.086224	168.3	6/1/2017 17:59	BLAN_005.20170601.IXOSCA.N	BLAN_005.20170601.IXOSCA.N.T.004	Positive	Borrelia sp.
BLAN_005	deciduousForest	-77.972736	39.086224	168.3	6/1/2017 17:59	BLAN_005.20170601.IXOSCA.N	BLAN_005.20170601.IXOSCA.N.T.003	Negative	Ehrlichia muris-like
BLAN_005	deciduousForest	-77.972736	39.086224	168.3	6/1/2017 17:59	BLAN_005.20170601.IXOSCA.N	BLAN_005.20170601.IXOSCA.N.T.001	Negative	Borrelia mayonii
BLAN_005	deciduousForest	-77.972736	39.086224	168.3	6/1/2017 17:59	BLAN_005.20170601.IXOSCA.N	BLAN_005.20170601.IXOSCA.N.T.019	Negative	Anaplasma phagocytophilum
BLAN_005	deciduousForest	-77.972736	39.086224	168.3	6/1/2017 17:59	BLAN_005.20170601.IXOSCA.N	BLAN_005.20170601.IXOSCA.N.T.002	Negative	Borrelia mayonii
BLAN_005	deciduousForest	-77.972736	39.086224	168.3	6/1/2017 17:59	BLAN_005.20170601.IXOSCA.N	BLAN_005.20170601.IXOSCA.N.T.028	Negative	Borrelia sp.
BLAN_005	deciduousForest	-77.972736	39.086224	168.3	6/1/2017 17:59	BLAN_005.20170601.IXOSCA.N	BLAN_005.20170601.IXOSCA.N.T.019	Negative	Babesia microti
BLAN_005	deciduousForest	-77.972736	39.086224	168.3	6/1/2017 17:59	BLAN_005.20170601.IXOSCA.N	BLAN_005.20170601.IXOSCA.N.T.004	Positive	Borrelia burgdorferi sensu lato
BLAN_005	deciduousForest	-77.972736	39.086224	168.3	6/1/2017 17:59	BLAN_005.20170601.IXOSCA.N	BLAN_005.20170601.IXOSCA.N.T.012	Negative	Ehrlichia muris-like
BLAN_005	deciduousForest	-77.972736	39.086224	168.3	6/1/2017 17:59	BLAN_005.20170601.IXOSCA.N	BLAN_005.20170601.IXOSCA.N.T.010	Negative	Anaplasma phagocytophilum
BLAN_005	deciduousForest	-77.972736	39.086224	168.3	6/1/2017 17:59	BLAN_005.20170601.IXOSCA.N	BLAN_005.20170601.IXOSCA.N.T.011	Negative	Ehrlichia muris-like
BLAN_005	deciduousForest	-77.972736	39.086224	168.3	6/1/2017 17:59	BLAN_005.20170601.IXOSCA.N	BLAN_005.20170601.IXOSCA.N.T.013	Negative	Borrelia mayonii
BLAN_005	deciduousForest	-77.972736	39.086224	168.3	6/1/2017 17:59	BLAN_005.20170601.IXOSCA.N	BLAN_005.20170601.IXOSCA.N.T.002	Positive	Borrelia sp.
BLAN_005	deciduousForest	-77.972736	39.086224	168.3	6/1/2017 17:59	BLAN_005.20170601.IXOSCA.N	BLAN_005.20170601.IXOSCA.N.T.021	Negative	Borrelia mayonii
BLAN_005	deciduousForest	-77.972736	39.086224	168.3	6/1/2017 17:59	BLAN_005.20170601.IXOSCA.N	BLAN_005.20170601.IXOSCA.N.T.004	Negative	Babesia microti
BLAN_005	deciduousForest	-77.972736	39.086224	168.3	6/1/2017 17:59	BLAN_005.20170601.IXOSCA.N	BLAN_005.20170601.IXOSCA.N.T.007	Negative	Anaplasma phagocytophilum
BLAN_005	deciduousForest	-77.972736	39.086224	168.3	6/1/2017 17:59	BLAN_005.20170601.IXOSCA.N	BLAN_005.20170601.IXOSCA.N.T.029	Positive	Borrelia burgdorferi sensu lato
BLAN_005	deciduousForest	-77.972736	39.086224	168.3	6/1/2017 17:59	BLAN_005.20170601.IXOSCA.N	BLAN_005.20170601.IXOSCA.N.T.003	Negative	Anaplasma phagocytophilum
BLAN_005	deciduousForest	-77.972736	39.086224	168.3	6/1/2017 17:59	BLAN_005.20170601.IXOSCA.N	BLAN_005.20170601.IXOSCA.N.T.015	Negative	Borrelia mayonii
BLAN_005	deciduousForest	-77.972736	39.086224	168.3	6/1/2017 17:59	BLAN_005.20170601.IXOSCA.N	BLAN_005.20170601.IXOSCA.N.T.008	Negative	Borrelia sp.
BLAN_005	deciduousForest	-77.972736	39.086224	168.3	6/1/2017 17:59	BLAN_005.20170601.IXOSCA.N	BLAN_005.20170601.IXOSCA.N.T.017	Negative	Ehrlichia muris-like
BLAN_005	deciduousForest	-77.972736	39.086224	168.3	6/1/2017 17:59	BLAN_005.20170601.IXOSCA.N	BLAN_005.20170601.IXOSCA.N.T.031	Negative	Borrelia mayonii
BLAN_005	deciduousForest	-77.972736	39.086224	168.3	6/1/2017 17:59	BLAN_005.20170601.IXOSCA.N	BLAN_005.20170601.IXOSCA.N.T.005	Positive	Borrelia burgdorferi sensu lato
BLAN_005	deciduousForest	-77.972736	39.086224	168.3	6/1/2017 17:59	BLAN_005.20170601.IXOSCA.N	BLAN_005.20170601.IXOSCA.N.T.028	Negative	Borrelia mayonii
BLAN_005	deciduousForest	-77.972736	39.086224	168.3	6/1/2017 17:59	BLAN_005.20170601.IXOSCA.N	BLAN_005.20170601.IXOSCA.N.T.016	Negative	Anaplasma phagocytophilum
BLAN_005	deciduousForest	-77.972736	39.086224	168.3	6/1/2017 17:59	BLAN_005.20170601.IXOSCA.N	BLAN_005.20170601.IXOSCA.N.T.033	Negative	Borrelia mayonii
BLAN_005	deciduousForest	-77.972736	39.086224	168.3	6/1/2017 17:59	BLAN_005.20170601.IXOSCA.N	BLAN_005.20170601.IXOSCA.N.T.003	Negative	Babesia microti
BLAN_005	deciduousForest	-77.972736	39.086224	168.3	6/1/2017 17:59	BLAN_005.20170601.IXOSCA.N	BLAN_005.20170601.IXOSCA.N.T.012	Negative	Babesia microti
BLAN_005	deciduousForest	-77.972736	39.086224	168.3	6/1/2017 17:59	BLAN_005.20170601.IXOSCA.N	BLAN_005.20170601.IXOSCA.N.T.012	Negative	Anaplasma phagocytophilum
BLAN_005	deciduousForest	-77.972736	39.086224	168.3	6/1/2017 17:59	BLAN_005.20170601.IXOSCA.N	BLAN_005.20170601.IXOSCA.N.T.027	Negative	Ehrlichia muris-like
BLAN_005	deciduousForest	-77.972736	39.086224	168.3	6/1/2017 17:59	BLAN_005.20170601.IXOSCA.N	BLAN_005.20170601.IXOSCA.N.T.017	Negative	Anaplasma phagocytophilum
BLAN_005	deciduousForest	-77.972736	39.086224	168.3	6/1/2017 17:59	BLAN_005.20170601.IXOSCA.N	BLAN_005.20170601.IXOSCA.N.T.026	Negative	Anaplasma phagocytophilum
BLAN_005	deciduousForest	-77.972736	39.086224	168.3	6/1/2017 17:59	BLAN_005.20170601.IXOSCA.N	BLAN_005.20170601.IXOSCA.N.T.006	Negative	Ehrlichia muris-like
BLAN_005	deciduousForest	-77.972736	39.086224	168.3	6/1/2017 17:59	BLAN_005.20170601.IXOSCA.N	BLAN_005.20170601.IXOSCA.N.T.022	Negative	Anaplasma phagocytophilum
BLAN_005	deciduousForest	-77.972736	39.086224	168.3	6/1/2017 17:59	BLAN_005.20170601.IXOSCA.N	BLAN_005.20170601.IXOSCA.N.T.011	Negative	Anaplasma phagocytophilum
BLAN_005	deciduousForest	-77.972736	39.086224	168.3	6/1/2017 17:59	BLAN_005.20170601.IXOSCA.N	BLAN_005.20170601.IXOSCA.N.T.014	Negative	Borrelia mayonii
BLAN_005	deciduousForest	-77.972736	39.086224	168.3	6/1/2017 17:59	BLAN_005.20170601.IXOSCA.N	BLAN_005.20170601.IXOSCA.N.T.017	Negative	Borrelia miyamotoi
BLAN_005	deciduousForest	-77.972736	39.086224	168.3	6/1/2017 17:59	BLAN_005.20170601.IXOSCA.N	BLAN_005.20170601.IXOSCA.N.T.029	Negative	Anaplasma phagocytophilum
BLAN_005	deciduousForest	-77.972736	39.086224	168.3	6/1/2017 17:59	BLAN_005.20170601.IXOSCA.N	BLAN_005.20170601.IXOSCA.N.T.019	Positive	Borrelia sp.
BLAN_005	deciduousForest	-77.972736	39.086224	168.3	6/1/2017 17:59	BLAN_005.20170601.IXOSCA.N	BLAN_005.20170601.IXOSCA.N.T.002	Negative	Anaplasma phagocytophilum
BLAN_005	deciduousForest	-77.972736	39.086224	168.3	6/1/2017 17:59	BLAN_005.20170601.IXOSCA.N	BLAN_005.20170601.IXOSCA.N.T.032	Negative	Borrelia burgdorferi sensu lato
BLAN_005	deciduousForest	-77.972736	39.086224	168.3	6/1/2017 17:59	BLAN_005.20170601.IXOSCA.N	BLAN_005.20170601.IXOSCA.N.T.020	Negative	Anaplasma phagocytophilum
BLAN_005	deciduousForest	-77.972736	39.086224	168.3	6/1/2017 17:59	BLAN_005.20170601.IXOSCA.N	BLAN_005.20170601.IXOSCA.N.T.023	Negative	Babesia microti
BLAN_005	deciduousForest	-77.972736	39.086224	168.3	6/1/2017 17:59	BLAN_005.20170601.IXOSCA.N	BLAN_005.20170601.IXOSCA.N.T.006	Negative	Borrelia sp.
BLAN_005	deciduousForest	-77.972736	39.086224	168.3	6/1/2017 17:59	BLAN_005.20170601.IXOSCA.N	BLAN_005.20170601.IXOSCA.N.T.030	Positive	Borrelia burgdorferi sensu lato
BLAN_005	deciduousForest	-77.972736	39.086224	168.3	6/1/2017 17:59	BLAN_005.20170601.IXOSCA.N	BLAN_005.20170601.IXOSCA.N.T.010	Negative	Borrelia sp.
BLAN_005	deciduousForest	-77.972736	39.086224	168.3	6/1/2017 17:59	BLAN_005.20170601.IXOSCA.N	BLAN_005.20170601.IXOSCA.N.T.014	Negative	Borrelia sp.
BLAN_005	deciduousForest	-77.972736	39.086224	168.3	6/1/2017 17:59	BLAN_005.20170601.IXOSCA.N	BLAN_005.20170601.IXOSCA.N.T.019	Negative	Borrelia mayonii
BLAN_005	deciduousForest	-77.972736	39.086224	168.3	6/1/2017 17:59	BLAN_005.20170601.IXOSCA.N	BLAN_005.20170601.IXOSCA.N.T.001	Negative	Babesia microti
BLAN_005	deciduousForest	-77.972736	39.086224	168.3	6/1/2017 17:59	BLAN_005.20170601.IXOSCA.N	BLAN_005.20170601.IXOSCA.N.T.013	Positive	Borrelia sp.
BLAN_005	deciduousForest	-77.972736	39.086224	168.3	6/1/2017 17:59	BLAN_005.20170601.IXOSCA.N	BLAN_005.20170601.IXOSCA.N.T.020	Negative	Babesia microti
BLAN_005	deciduousForest	-77.972736	39.086224	168.3	6/1/2017 17:59	BLAN_005.20170601.IXOSCA.N	BLAN_005.20170601.IXOSCA.N.T.015	Negative	Ehrlichia muris-like
BLAN_005	deciduousForest	-77.972736	39.086224	168.3	6/1/2017 17:59	BLAN_005.20170601.IXOSCA.N	BLAN_005.20170601.IXOSCA.N.T.030	Negative	Borrelia mayonii
BLAN_005	deciduousForest	-77.972736	39.086224	168.3	6/1/2017 17:59	BLAN_005.20170601.IXOSCA.N	BLAN_005.20170601.IXOSCA.N.T.020	Negative	Ehrlichia muris-like
BLAN_005	deciduousForest	-77.972736	39.086224	168.3	6/1/2017 17:59	BLAN_005.20170601.IXOSCA.N	BLAN_005.20170601.IXOSCA.N.T.015	Negative	Borrelia sp.
BLAN_005	deciduousForest	-77.972736	39.086224	168.3	6/1/2017 17:59	BLAN_005.20170601.IXOSCA.N	BLAN_005.20170601.IXOSCA.N.T.009	Negative	Borrelia miyamotoi
BLAN_005	deciduousForest	-77.972736	39.086224	168.3	6/1/2017 17:59	BLAN_005.20170601.IXOSCA.N	BLAN_005.20170601.IXOSCA.N.T.014	Negative	Anaplasma phagocytophilum
BLAN_005	deciduousForest	-77.972736	39.086224	168.3	6/1/2017 17:59	BLAN_005.20170601.IXOSCA.N	BLAN_005.20170601.IXOSCA.N.T.010	Negative	Borrelia miyamotoi
BLAN_005	deciduousForest	-77.972736	39.086224	168.3	6/1/2017 17:59	BLAN_005.20170601.IXOSCA.N	BLAN_005.20170601.IXOSCA.N.T.020	Negative	Borrelia miyamotoi
BLAN_005	deciduousForest	-77.972736	39.086224	168.3	6/1/2017 17:59	BLAN_005.20170601.IXOSCA.N	BLAN_005.20170601.IXOSCA.N.T.014	Negative	Borrelia burgdorferi sensu lato
BLAN_005	deciduousForest	-77.972736	39.086224	168.3	6/1/2017 17:59	BLAN_005.20170601.IXOSCA.N	BLAN_005.20170601.IXOSCA.N.T.013	Positive	Borrelia burgdorferi sensu lato
BLAN_005	deciduousForest	-77.972736	39.086224	168.3	6/1/2017 17:59	BLAN_005.20170601.IXOSCA.N	BLAN_005.20170601.IXOSCA.N.T.003	Negative	Borrelia mayonii
BLAN_005	deciduousForest	-77.972736	39.086224	168.3	6/1/2017 17:59	BLAN_005.20170601.IXOSCA.N	BLAN_005.20170601.IXOSCA.N.T.024	Negative	Babesia microti
BLAN_005	deciduousForest	-77.972736	39.086224	168.3	6/1/2017 17:59	BLAN_005.20170601.IXOSCA.N	BLAN_005.20170601.IXOSCA.N.T.006	Negative	Borrelia mayonii
BLAN_005	deciduousForest	-77.972736	39.086224	168.3	6/1/2017 17:59	BLAN_005.20170601.IXOSCA.N	BLAN_005.20170601.IXOSCA.N.T.012	Negative	Borrelia miyamotoi
BLAN_005	deciduousForest	-77.972736	39.086224	168.3	6/1/2017 17:59	BLAN_005.20170601.IXOSCA.N	BLAN_005.20170601.IXOSCA.N.T.031	Negative	Borrelia sp.
BLAN_005	deciduousForest	-77.972736	39.086224	168.3	6/1/2017 17:59	BLAN_005.20170601.IXOSCA.N	BLAN_005.20170601.IXOSCA.N.T.024	Positive	Borrelia sp.
BLAN_005	deciduousForest	-77.972736	39.086224	168.3	6/1/2017 17:59	BLAN_005.20170601.IXOSCA.N	BLAN_005.20170601.IXOSCA.N.T.003	Negative	Borrelia miyamotoi
BLAN_005	deciduousForest	-77.972736	39.086224	168.3	6/1/2017 17:59	BLAN_005.20170601.IXOSCA.N	BLAN_005.20170601.IXOSCA.N.T.017	Positive	Borrelia sp.
BLAN_005	deciduousForest	-77.972736	39.086224	168.3	6/1/2017 17:59	BLAN_005.20170601.IXOSCA.N	BLAN_005.20170601.IXOSCA.N.T.018	Negative	Borrelia mayonii
BLAN_005	deciduousForest	-77.972736	39.086224	168.3	6/1/2017 17:59	BLAN_005.20170601.IXOSCA.N	BLAN_005.20170601.IXOSCA.N.T.013	Negative	Ehrlichia muris-like
BLAN_005	deciduousForest	-77.972736	39.086224	168.3	6/1/2017 17:59	BLAN_005.20170601.IXOSCA.N	BLAN_005.20170601.IXOSCA.N.T.024	Negative	Borrelia miyamotoi
BLAN_005	deciduousForest	-77.972736	39.086224	168.3	6/1/2017 17:59	BLAN_005.20170601.IXOSCA.N	BLAN_005.20170601.IXOSCA.N.T.013	Negative	Anaplasma phagocytophilum
BLAN_005	deciduousForest	-77.972736	39.086224	168.3	6/1/2017 17:59	BLAN_005.20170601.IXOSCA.N	BLAN_005.20170601.IXOSCA.N.T.002	Positive	Borrelia burgdorferi sensu lato
BLAN_005	deciduousForest	-77.972736	39.086224	168.3	6/1/2017 17:59	BLAN_005.20170601.IXOSCA.N	BLAN_005.20170601.IXOSCA.N.T.008	Negative	Borrelia burgdorferi sensu lato
BLAN_005	deciduousForest	-77.972736	39.086224	168.3	6/1/2017 17:59	BLAN_005.20170601.IXOSCA.N	BLAN_005.20170601.IXOSCA.N.T.007	Negative	Borrelia mayonii
BLAN_005	deciduousForest	-77.972736	39.086224	168.3	6/1/2017 17:59	BLAN_005.20170601.IXOSCA.N	BLAN_005.20170601.IXOSCA.N.T.015	Negative	Borrelia burgdorferi sensu lato
BLAN_005	deciduousForest	-77.972736	39.086224	168.3	6/1/2017 17:59	BLAN_005.20170601.IXOSCA.N	BLAN_005.20170601.IXOSCA.N.T.007	Negative	Borrelia miyamotoi
BLAN_005	deciduousForest	-77.972736	39.086224	168.3	6/1/2017 17:59	BLAN_005.20170601.IXOSCA.N	BLAN_005.20170601.IXOSCA.N.T.022	Negative	Borrelia miyamotoi
BLAN_005	deciduousForest	-77.972736	39.086224	168.3	6/1/2017 17:59	BLAN_005.20170601.IXOSCA.N	BLAN_005.20170601.IXOSCA.N.T.029	Positive	Borrelia sp.
BLAN_005	deciduousForest	-77.972736	39.086224	168.3	6/1/2017 17:59	BLAN_005.20170601.IXOSCA.N	BLAN_005.20170601.IXOSCA.N.T.024	Negative	Anaplasma phagocytophilum
BLAN_005	deciduousForest	-77.972736	39.086224	168.3	6/1/2017 17:59	BLAN_005.20170601.IXOSCA.N	BLAN_005.20170601.IXOSCA.N.T.022	Negative	Ehrlichia muris-like
BLAN_005	deciduousForest	-77.972736	39.086224	168.3	6/1/2017 17:59	BLAN_005.20170601.IXOSCA.N	BLAN_005.20170601.IXOSCA.N.T.003	Negative	Borrelia burgdorferi sensu lato
BLAN_005	deciduousForest	-77.972736	39.086224	168.3	6/1/2017 17:59	BLAN_005.20170601.IXOSCA.N	BLAN_005.20170601.IXOSCA.N.T.032	Negative	Anaplasma phagocytophilum
BLAN_005	deciduousForest	-77.972736	39.086224	168.3	6/1/2017 17:59	BLAN_005.20170601.IXOSCA.N	BLAN_005.20170601.IXOSCA.N.T.011	Negative	Borrelia burgdorferi sensu lato
BLAN_005	deciduousForest	-77.972736	39.086224	168.3	6/1/2017 17:59	BLAN_005.20170601.IXOSCA.N	BLAN_005.20170601.IXOSCA.N.T.021	Negative	Borrelia miyamotoi
BLAN_005	deciduousForest	-77.972736	39.086224	168.3	6/1/2017 17:59	BLAN_005.20170601.IXOSCA.N	BLAN_005.20170601.IXOSCA.N.T.006	Negative	Anaplasma phagocytophilum
BLAN_005	deciduousForest	-77.972736	39.086224	168.3	6/1/2017 17:59	BLAN_005.20170601.IXOSCA.N	BLAN_005.20170601.IXOSCA.N.T.023	Negative	Anaplasma phagocytophilum
BLAN_005	deciduousForest	-77.972736	39.086224	168.3	6/1/2017 17:59	BLAN_005.20170601.IXOSCA.N	BLAN_005.20170601.IXOSCA.N.T.011	Negative	Borrelia sp.
BLAN_005	deciduousForest	-77.972736	39.086224	168.3	6/1/2017 17:59	BLAN_005.20170601.IXOSCA.N	BLAN_005.20170601.IXOSCA.N.T.013	Negative	Babesia microti
BLAN_005	deciduousForest	-77.972736	39.086224	168.3	6/1/2017 17:59	BLAN_005.20170601.IXOSCA.N	BLAN_005.20170601.IXOSCA.N.T.015	Negative	Babesia microti
BLAN_005	deciduousForest	-77.972736	39.086224	168.3	6/1/2017 17:59	BLAN_005.20170601.IXOSCA.N	BLAN_005.20170601.IXOSCA.N.T.023	Negative	Borrelia mayonii
BLAN_005	deciduousForest	-77.972736	39.086224	168.3	6/1/2017 17:59	BLAN_005.20170601.IXOSCA.N	BLAN_005.20170601.IXOSCA.N.T.001	Negative	Ehrlichia muris-like
BLAN_005	deciduousForest	-77.972736	39.086224	168.3	6/1/2017 17:59	BLAN_005.20170601.IXOSCA.N	BLAN_005.20170601.IXOSCA.N.T.009	Negative	Borrelia mayonii
BLAN_005	deciduousForest	-77.972736	39.086224	168.3	6/1/2017 17:59	BLAN_005.20170601.IXOSCA.N	BLAN_005.20170601.IXOSCA.N.T.021	Negative	Borrelia sp.
BLAN_005	deciduousForest	-77.972736	39.086224	168.3	6/1/2017 17:59	BLAN_005.20170601.IXOSCA.N	BLAN_005.20170601.IXOSCA.N.T.007	Negative	Babesia microti
BLAN_005	deciduousForest	-77.972736	39.086224	168.3	6/1/2017 17:59	BLAN_005.20170601.IXOSCA.N	BLAN_005.20170601.IXOSCA.N.T.025	Negative	Borrelia sp.
BLAN_005	deciduousForest	-77.972736	39.086224	168.3	6/1/2017 17:59	BLAN_005.20170601.IXOSCA.N	BLAN_005.20170601.IXOSCA.N.T.026	Negative	Ehrlichia muris-like
BLAN_005	deciduousForest	-77.972736	39.086224	168.3	6/1/2017 17:59	BLAN_005.20170601.IXOSCA.N	BLAN_005.20170601.IXOSCA.N.T.030	Negative	Borrelia miyamotoi
BLAN_005	deciduousForest	-77.972736	39.086224	168.3	6/19/2017 14:51	BLAN_005.20170619.IXOSCA.N	BLAN_005.20170619.IXOSCA.N.T.002	Negative	Borrelia mayonii
BLAN_005	deciduousForest	-77.972736	39.086224	168.3	6/19/2017 14:51	BLAN_005.20170619.IXOSCA.N	BLAN_005.20170619.IXOSCA.N.T.008	Negative	Babesia microti
BLAN_005	deciduousForest	-77.972736	39.086224	168.3	6/19/2017 14:51	BLAN_005.20170619.IXOSCA.N	BLAN_005.20170619.IXOSCA.N.T.008	Negative	Borrelia miyamotoi
BLAN_005	deciduousForest	-77.972736	39.086224	168.3	6/19/2017 14:51	BLAN_005.20170619.IXOSCA.N	BLAN_005.20170619.IXOSCA.N.T.011	Negative	Ehrlichia muris-like
BLAN_005	deciduousForest	-77.972736	39.086224	168.3	6/19/2017 14:51	BLAN_005.20170619.IXOSCA.N	BLAN_005.20170619.IXOSCA.N.T.011	Positive	Borrelia sp.
BLAN_005	deciduousForest	-77.972736	39.086224	168.3	6/19/2017 14:51	BLAN_005.20170619.IXOSCA.N	BLAN_005.20170619.IXOSCA.N.T.006	Negative	Borrelia mayonii
BLAN_005	deciduousForest	-77.972736	39.086224	168.3	6/19/2017 14:51	BLAN_005.20170619.IXOSCA.N	BLAN_005.20170619.IXOSCA.N.T.003	Positive	Borrelia burgdorferi sensu lato
BLAN_005	deciduousForest	-77.972736	39.086224	168.3	6/19/2017 14:51	BLAN_005.20170619.IXOSCA.N	BLAN_005.20170619.IXOSCA.N.T.004	Negative	Borrelia miyamotoi
BLAN_005	deciduousForest	-77.972736	39.086224	168.3	6/19/2017 14:51	BLAN_005.20170619.IXOSCA.N	BLAN_005.20170619.IXOSCA.N.T.002	Positive	Borrelia burgdorferi sensu lato
BLAN_005	deciduousForest	-77.972736	39.086224	168.3	6/19/2017 14:51	BLAN_005.20170619.IXOSCA.N	BLAN_005.20170619.IXOSCA.N.T.001	Negative	Borrelia burgdorferi sensu lato
BLAN_005	deciduousForest	-77.972736	39.086224	168.3	6/19/2017 14:51	BLAN_005.20170619.IXOSCA.N	BLAN_005.20170619.IXOSCA.N.T.003	Negative	Borrelia mayonii
BLAN_005	deciduousForest	-77.972736	39.086224	168.3	6/19/2017 14:51	BLAN_005.20170619.IXOSCA.N	BLAN_005.20170619.IXOSCA.N.T.007	Negative	Borrelia mayonii
BLAN_005	deciduousForest	-77.972736	39.086224	168.3	6/19/2017 14:51	BLAN_005.20170619.IXOSCA.N	BLAN_005.20170619.IXOSCA.N.T.007	Negative	Anaplasma phagocytophilum
BLAN_005	deciduousForest	-77.972736	39.086224	168.3	6/19/2017 14:51	BLAN_005.20170619.IXOSCA.N	BLAN_005.20170619.IXOSCA.N.T.009	Positive	Borrelia sp.
BLAN_005	deciduousForest	-77.972736	39.086224	168.3	6/19/2017 14:51	BLAN_005.20170619.IXOSCA.N	BLAN_005.20170619.IXOSCA.N.T.005	Negative	Anaplasma phagocytophilum
BLAN_005	deciduousForest	-77.972736	39.086224	168.3	6/19/2017 14:51	BLAN_005.20170619.IXOSCA.N	BLAN_005.20170619.IXOSCA.N.T.005	Negative	Borrelia burgdorferi sensu lato
BLAN_005	deciduousForest	-77.972736	39.086224	168.3	6/19/2017 14:51	BLAN_005.20170619.IXOSCA.N	BLAN_005.20170619.IXOSCA.N.T.008	Negative	Anaplasma phagocytophilum
BLAN_005	deciduousForest	-77.972736	39.086224	168.3	6/19/2017 14:51	BLAN_005.20170619.IXOSCA.N	BLAN_005.20170619.IXOSCA.N.T.004	Negative	Borrelia mayonii
BLAN_005	deciduousForest	-77.972736	39.086224	168.3	6/19/2017 14:51	BLAN_005.20170619.IXOSCA.N	BLAN_005.20170619.IXOSCA.N.T.004	Negative	Ehrlichia muris-like
BLAN_005	deciduousForest	-77.972736	39.086224	168.3	6/19/2017 14:51	BLAN_005.20170619.IXOSCA.N	BLAN_005.20170619.IXOSCA.N.T.011	Negative	Anaplasma phagocytophilum
BLAN_005	deciduousForest	-77.972736	39.086224	168.3	6/19/2017 14:51	BLAN_005.20170619.IXOSCA.N	BLAN_005.20170619.IXOSCA.N.T.012	Negative	Babesia microti
BLAN_005	deciduousForest	-77.972736	39.086224	168.3	6/19/2017 14:51	BLAN_005.20170619.IXOSCA.N	BLAN_005.20170619.IXOSCA.N.T.004	Negative	Babesia microti
BLAN_005	deciduousForest	-77.972736	39.086224	168.3	6/19/2017 14:51	BLAN_005.20170619.IXOSCA.N	BLAN_005.20170619.IXOSCA.N.T.004	Negative	Borrelia burgdorferi sensu lato
BLAN_005	deciduousForest	-77.972736	39.086224	168.3	6/19/2017 14:51	BLAN_005.20170619.IXOSCA.N	BLAN_005.20170619.IXOSCA.N.T.007	Negative	Ehrlichia muris-like
BLAN_005	deciduousForest	-77.972736	39.086224	168.3	6/19/2017 14:51	BLAN_005.20170619.IXOSCA.N	BLAN_005.20170619.IXOSCA.N.T.006	Negative	Ehrlichia muris-like
BLAN_005	deciduousForest	-77.972736	39.086224	168.3	6/19/2017 14:51	BLAN_005.20170619.IXOSCA.N	BLAN_005.20170619.IXOSCA.N.T.007	Negative	Borrelia burgdorferi sensu lato
BLAN_005	deciduousForest	-77.972736	39.086224	168.3	6/19/2017 14:51	BLAN_005.20170619.IXOSCA.N	BLAN_005.20170619.IXOSCA.N.T.009	Negative	Borrelia miyamotoi
BLAN_005	deciduousForest	-77.972736	39.086224	168.3	6/19/2017 14:51	BLAN_005.20170619.IXOSCA.N	BLAN_005.20170619.IXOSCA.N.T.012	Negative	Borrelia sp.
BLAN_005	deciduousForest	-77.972736	39.086224	168.3	6/19/2017 14:51	BLAN_005.20170619.IXOSCA.N	BLAN_005.20170619.IXOSCA.N.T.010	Negative	Ehrlichia muris-like
BLAN_005	deciduousForest	-77.972736	39.086224	168.3	6/19/2017 14:51	BLAN_005.20170619.IXOSCA.N	BLAN_005.20170619.IXOSCA.N.T.002	Negative	Borrelia miyamotoi
BLAN_005	deciduousForest	-77.972736	39.086224	168.3	6/19/2017 14:51	BLAN_005.20170619.IXOSCA.N	BLAN_005.20170619.IXOSCA.N.T.005	Negative	Ehrlichia muris-like
BLAN_005	deciduousForest	-77.972736	39.086224	168.3	6/19/2017 14:51	BLAN_005.20170619.IXOSCA.N	BLAN_005.20170619.IXOSCA.N.T.002	Positive	Borrelia sp.
BLAN_005	deciduousForest	-77.972736	39.086224	168.3	6/19/2017 14:51	BLAN_005.20170619.IXOSCA.N	BLAN_005.20170619.IXOSCA.N.T.005	Negative	Borrelia sp.
BLAN_005	deciduousForest	-77.972736	39.086224	168.3	6/19/2017 14:51	BLAN_005.20170619.IXOSCA.N	BLAN_005.20170619.IXOSCA.N.T.008	Negative	Borrelia mayonii
BLAN_005	deciduousForest	-77.972736	39.086224	168.3	6/19/2017 14:51	BLAN_005.20170619.IXOSCA.N	BLAN_005.20170619.IXOSCA.N.T.010	Negative	Babesia microti
BLAN_005	deciduousForest	-77.972736	39.086224	168.3	6/19/2017 14:51	BLAN_005.20170619.IXOSCA.N	BLAN_005.20170619.IXOSCA.N.T.001	Negative	Borrelia miyamotoi
BLAN_005	deciduousForest	-77.972736	39.086224	168.3	6/19/2017 14:51	BLAN_005.20170619.IXOSCA.N	BLAN_005.20170619.IXOSCA.N.T.002	Negative	Babesia microti
BLAN_005	deciduousForest	-77.972736	39.086224	168.3	6/19/2017 14:51	BLAN_005.20170619.IXOSCA.N	BLAN_005.20170619.IXOSCA.N.T.012	Negative	Borrelia burgdorferi sensu lato
BLAN_005	deciduousForest	-77.972736	39.086224	168.3	6/19/2017 14:51	BLAN_005.20170619.IXOSCA.N	BLAN_005.20170619.IXOSCA.N.T.009	Negative	Ehrlichia muris-like
BLAN_005	deciduousForest	-77.972736	39.086224	168.3	6/19/2017 14:51	BLAN_005.20170619.IXOSCA.N	BLAN_005.20170619.IXOSCA.N.T.002	Negative	Ehrlichia muris-like
BLAN_005	deciduousForest	-77.972736	39.086224	168.3	6/19/2017 14:51	BLAN_005.20170619.IXOSCA.N	BLAN_005.20170619.IXOSCA.N.T.009	Positive	Borrelia burgdorferi sensu lato
BLAN_005	deciduousForest	-77.972736	39.086224	168.3	6/19/2017 14:51	BLAN_005.20170619.IXOSCA.N	BLAN_005.20170619.IXOSCA.N.T.006	Negative	Anaplasma phagocytophilum
BLAN_005	deciduousForest	-77.972736	39.086224	168.3	6/19/2017 14:51	BLAN_005.20170619.IXOSCA.N	BLAN_005.20170619.IXOSCA.N.T.012	Negative	Borrelia miyamotoi
BLAN_005	deciduousForest	-77.972736	39.086224	168.3	6/19/2017 14:51	BLAN_005.20170619.IXOSCA.N	BLAN_005.20170619.IXOSCA.N.T.005	Negative	Borrelia miyamotoi
BLAN_005	deciduousForest	-77.972736	39.086224	168.3	6/19/2017 14:51	BLAN_005.20170619.IXOSCA.N	BLAN_005.20170619.IXOSCA.N.T.010	Negative	Borrelia miyamotoi
BLAN_005	deciduousForest	-77.972736	39.086224	168.3	6/19/2017 14:51	BLAN_005.20170619.IXOSCA.N	BLAN_005.20170619.IXOSCA.N.T.008	Negative	Borrelia sp.
BLAN_005	deciduousForest	-77.972736	39.086224	168.3	6/19/2017 14:51	BLAN_005.20170619.IXOSCA.N	BLAN_005.20170619.IXOSCA.N.T.007	Negative	Borrelia sp.
BLAN_005	deciduousForest	-77.972736	39.086224	168.3	6/19/2017 14:51	BLAN_005.20170619.IXOSCA.N	BLAN_005.20170619.IXOSCA.N.T.004	Negative	Anaplasma phagocytophilum
BLAN_005	deciduousForest	-77.972736	39.086224	168.3	6/19/2017 14:51	BLAN_005.20170619.IXOSCA.N	BLAN_005.20170619.IXOSCA.N.T.001	Negative	Borrelia mayonii
BLAN_005	deciduousForest	-77.972736	39.086224	168.3	6/19/2017 14:51	BLAN_005.20170619.IXOSCA.N	BLAN_005.20170619.IXOSCA.N.T.010	Negative	Anaplasma phagocytophilum
BLAN_005	deciduousForest	-77.972736	39.086224	168.3	6/19/2017 14:51	BLAN_005.20170619.IXOSCA.N	BLAN_005.20170619.IXOSCA.N.T.002	Positive	Anaplasma phagocytophilum
BLAN_005	deciduousForest	-77.972736	39.086224	168.3	6/19/2017 14:51	BLAN_005.20170619.IXOSCA.N	BLAN_005.20170619.IXOSCA.N.T.011	Negative	Babesia microti
BLAN_005	deciduousForest	-77.972736	39.086224	168.3	6/19/2017 14:51	BLAN_005.20170619.IXOSCA.N	BLAN_005.20170619.IXOSCA.N.T.003	Negative	Babesia microti
BLAN_005	deciduousForest	-77.972736	39.086224	168.3	6/19/2017 14:51	BLAN_005.20170619.IXOSCA.N	BLAN_005.20170619.IXOSCA.N.T.012	Positive	Anaplasma phagocytophilum
BLAN_005	deciduousForest	-77.972736	39.086224	168.3	6/19/2017 14:51	BLAN_005.20170619.IXOSCA.N	BLAN_005.20170619.IXOSCA.N.T.005	Negative	Babesia microti
BLAN_005	deciduousForest	-77.972736	39.086224	168.3	6/19/2017 14:51	BLAN_005.20170619.IXOSCA.N	BLAN_005.20170619.IXOSCA.N.T.010	Negative	Borrelia sp.
BLAN_005	deciduousForest	-77.972736	39.086224	168.3	6/19/2017 14:51	BLAN_005.20170619.IXOSCA.N	BLAN_005.20170619.IXOSCA.N.T.006	Negative	Babesia microti
BLAN_005	deciduousForest	-77.972736	39.086224	168.3	6/19/2017 14:51	BLAN_005.20170619.IXOSCA.N	BLAN_005.20170619.IXOSCA.N.T.006	Negative	Borrelia burgdorferi sensu lato
BLAN_005	deciduousForest	-77.972736	39.086224	168.3	6/19/2017 14:51	BLAN_005.20170619.IXOSCA.N	BLAN_005.20170619.IXOSCA.N.T.003	Negative	Anaplasma phagocytophilum
BLAN_005	deciduousForest	-77.972736	39.086224	168.3	6/19/2017 14:51	BLAN_005.20170619.IXOSCA.N	BLAN_005.20170619.IXOSCA.N.T.012	Negative	Ehrlichia muris-like
BLAN_005	deciduousForest	-77.972736	39.086224	168.3	6/19/2017 14:51	BLAN_005.20170619.IXOSCA.N	BLAN_005.20170619.IXOSCA.N.T.011	Positive	Borrelia burgdorferi sensu lato
BLAN_005	deciduousForest	-77.972736	39.086224	168.3	6/19/2017 14:51	BLAN_005.20170619.IXOSCA.N	BLAN_005.20170619.IXOSCA.N.T.009	Negative	Babesia microti
BLAN_005	deciduousForest	-77.972736	39.086224	168.3	6/19/2017 14:51	BLAN_005.20170619.IXOSCA.N	BLAN_005.20170619.IXOSCA.N.T.003	Negative	Borrelia miyamotoi
BLAN_005	deciduousForest	-77.972736	39.086224	168.3	6/19/2017 14:51	BLAN_005.20170619.IXOSCA.N	BLAN_005.20170619.IXOSCA.N.T.009	Negative	Borrelia mayonii
BLAN_005	deciduousForest	-77.972736	39.086224	168.3	6/19/2017 14:51	BLAN_005.20170619.IXOSCA.N	BLAN_005.20170619.IXOSCA.N.T.012	Negative	Borrelia mayonii
BLAN_005	deciduousForest	-77.972736	39.086224	168.3	6/19/2017 14:51	BLAN_005.20170619.IXOSCA.N	BLAN_005.20170619.IXOSCA.N.T.001	Negative	Babesia microti
BLAN_005	deciduousForest	-77.972736	39.086224	168.3	6/19/2017 14:51	BLAN_005.20170619.IXOSCA.N	BLAN_005.20170619.IXOSCA.N.T.004	Negative	Borrelia sp.
BLAN_005	deciduousForest	-77.972736	39.086224	168.3	6/19/2017 14:51	BLAN_005.20170619.IXOSCA.N	BLAN_005.20170619.IXOSCA.N.T.001	Negative	Anaplasma phagocytophilum
BLAN_005	deciduousForest	-77.972736	39.086224	168.3	6/19/2017 14:51	BLAN_005.20170619.IXOSCA.N	BLAN_005.20170619.IXOSCA.N.T.007	Negative	Borrelia miyamotoi
BLAN_005	deciduousForest	-77.972736	39.086224	168.3	6/19/2017 14:51	BLAN_005.20170619.IXOSCA.N	BLAN_005.20170619.IXOSCA.N.T.007	Negative	Babesia microti
BLAN_005	deciduousForest	-77.972736	39.086224	168.3	6/19/2017 14:51	BLAN_005.20170619.IXOSCA.N	BLAN_005.20170619.IXOSCA.N.T.003	Negative	Ehrlichia muris-like
BLAN_005	deciduousForest	-77.972736	39.086224	168.3	6/19/2017 14:51	BLAN_005.20170619.IXOSCA.N	BLAN_005.20170619.IXOSCA.N.T.001	Negative	Ehrlichia muris-like
BLAN_005	deciduousForest	-77.972736	39.086224	168.3	6/19/2017 14:51	BLAN_005.20170619.IXOSCA.N	BLAN_005.20170619.IXOSCA.N.T.011	Negative	Borrelia miyamotoi
BLAN_005	deciduousForest	-77.972736	39.086224	168.3	6/19/2017 14:51	BLAN_005.20170619.IXOSCA.N	BLAN_005.20170619.IXOSCA.N.T.001	Negative	Borrelia sp.
BLAN_005	deciduousForest	-77.972736	39.086224	168.3	6/19/2017 14:51	BLAN_005.20170619.IXOSCA.N	BLAN_005.20170619.IXOSCA.N.T.005	Negative	Borrelia mayonii
BLAN_005	deciduousForest	-77.972736	39.086224	168.3	6/19/2017 14:51	BLAN_005.20170619.IXOSCA.N	BLAN_005.20170619.IXOSCA.N.T.006	Positive	Borrelia sp.
BLAN_005	deciduousForest	-77.972736	39.086224	168.3	6/19/2017 14:51	BLAN_005.20170619.IXOSCA.N	BLAN_005.20170619.IXOSCA.N.T.006	Positive	Borrelia miyamotoi
BLAN_005	deciduousForest	-77.972736	39.086224	168.3	6/19/2017 14:51	BLAN_005.20170619.IXOSCA.N	BLAN_005.20170619.IXOSCA.N.T.009	Negative	Anaplasma phagocytophilum
BLAN_005	deciduousForest	-77.972736	39.086224	168.3	6/19/2017 14:51	BLAN_005.20170619.IXOSCA.N	BLAN_005.20170619.IXOSCA.N.T.011	Negative	Borrelia mayonii
BLAN_005	deciduousForest	-77.972736	39.086224	168.3	6/19/2017 14:51	BLAN_005.20170619.IXOSCA.N	BLAN_005.20170619.IXOSCA.N.T.010	Negative	Borrelia mayonii
BLAN_005	deciduousForest	-77.972736	39.086224	168.3	6/19/2017 14:51	BLAN_005.20170619.IXOSCA.N	BLAN_005.20170619.IXOSCA.N.T.003	Positive	Borrelia sp.
BLAN_005	deciduousForest	-77.972736	39.086224	168.3	6/19/2017 14:51	BLAN_005.20170619.IXOSCA.N	BLAN_005.20170619.IXOSCA.N.T.008	Negative	Borrelia burgdorferi sensu lato
BLAN_005	deciduousForest	-77.972736	39.086224	168.3	6/19/2017 14:51	BLAN_005.20170619.IXOSCA.N	BLAN_005.20170619.IXOSCA.N.T.008	Negative	Ehrlichia muris-like
BLAN_005	deciduousForest	-77.972736	39.086224	168.3	6/19/2017 14:51	BLAN_005.20170619.IXOSCA.N	BLAN_005.20170619.IXOSCA.N.T.010	Negative	Borrelia burgdorferi sensu lato
BLAN_005	deciduousForest	-77.972736	39.086224	168.3	7/31/2017 15:31	BLAN_005.20170731.IXOSCA.N	BLAN_005.20170731.IXOSCA.N.T.001	Negative	Babesia microti
BLAN_005	deciduousForest	-77.972736	39.086224	168.3	7/31/2017 15:31	BLAN_005.20170731.IXOSCA.N	BLAN_005.20170731.IXOSCA.N.T.003	Negative	Anaplasma phagocytophilum
BLAN_005	deciduousForest	-77.972736	39.086224	168.3	7/31/2017 15:31	BLAN_005.20170731.IXOSCA.N	BLAN_005.20170731.IXOSCA.N.T.004	Positive	Borrelia burgdorferi sensu lato
BLAN_005	deciduousForest	-77.972736	39.086224	168.3	7/31/2017 15:31	BLAN_005.20170731.IXOSCA.N	BLAN_005.20170731.IXOSCA.N.T.001	Negative	Borrelia miyamotoi
BLAN_005	deciduousForest	-77.972736	39.086224	168.3	7/31/2017 15:31	BLAN_005.20170731.IXOSCA.N	BLAN_005.20170731.IXOSCA.N.T.005	Negative	Borrelia miyamotoi
BLAN_005	deciduousForest	-77.972736	39.086224	168.3	7/31/2017 15:31	BLAN_005.20170731.IXOSCA.N	BLAN_005.20170731.IXOSCA.N.T.007	Negative	Borrelia mayonii
BLAN_005	deciduousForest	-77.972736	39.086224	168.3	7/31/2017 15:31	BLAN_005.20170731.AMBAME.N	BLAN_005.20170731.AMBAME.N.T.002	Negative	Borrelia sp.
BLAN_005	deciduousForest	-77.972736	39.086224	168.3	7/31/2017 15:31	BLAN_005.20170731.IXOSCA.N	BLAN_005.20170731.IXOSCA.N.T.008	Negative	Babesia microti
BLAN_005	deciduousForest	-77.972736	39.086224	168.3	7/31/2017 15:31	BLAN_005.20170731.IXOSCA.N	BLAN_005.20170731.IXOSCA.N.T.007	Positive	Borrelia sp.
BLAN_005	deciduousForest	-77.972736	39.086224	168.3	7/31/2017 15:31	BLAN_005.20170731.IXOSCA.N	BLAN_005.20170731.IXOSCA.N.T.003	Negative	Borrelia mayonii
BLAN_005	deciduousForest	-77.972736	39.086224	168.3	7/31/2017 15:31	BLAN_005.20170731.IXOSCA.N	BLAN_005.20170731.IXOSCA.N.T.002	Negative	Ehrlichia muris-like
BLAN_005	deciduousForest	-77.972736	39.086224	168.3	7/31/2017 15:31	BLAN_005.20170731.IXOSCA.N	BLAN_005.20170731.IXOSCA.N.T.004	Positive	Borrelia sp.
BLAN_005	deciduousForest	-77.972736	39.086224	168.3	7/31/2017 15:31	BLAN_005.20170731.IXOSCA.N	BLAN_005.20170731.IXOSCA.N.T.006	Negative	Borrelia burgdorferi sensu lato
BLAN_005	deciduousForest	-77.972736	39.086224	168.3	7/31/2017 15:31	BLAN_005.20170731.IXOSCA.N	BLAN_005.20170731.IXOSCA.N.T.005	Negative	Anaplasma phagocytophilum
BLAN_005	deciduousForest	-77.972736	39.086224	168.3	7/31/2017 15:31	BLAN_005.20170731.AMBAME.N	BLAN_005.20170731.AMBAME.N.T.001	Negative	Ehrlichia ewingii
BLAN_005	deciduousForest	-77.972736	39.086224	168.3	7/31/2017 15:31	BLAN_005.20170731.IXOSCA.N	BLAN_005.20170731.IXOSCA.N.T.002	Negative	Babesia microti
BLAN_005	deciduousForest	-77.972736	39.086224	168.3	7/31/2017 15:31	BLAN_005.20170731.IXOSCA.N	BLAN_005.20170731.IXOSCA.N.T.003	Negative	Borrelia miyamotoi
BLAN_005	deciduousForest	-77.972736	39.086224	168.3	7/31/2017 15:31	BLAN_005.20170731.IXOSCA.N	BLAN_005.20170731.IXOSCA.N.T.006	Negative	Borrelia mayonii
BLAN_005	deciduousForest	-77.972736	39.086224	168.3	7/31/2017 15:31	BLAN_005.20170731.IXOSCA.N	BLAN_005.20170731.IXOSCA.N.T.005	Negative	Borrelia sp.
BLAN_005	deciduousForest	-77.972736	39.086224	168.3	7/31/2017 15:31	BLAN_005.20170731.IXOSCA.N	BLAN_005.20170731.IXOSCA.N.T.003	Negative	Ehrlichia muris-like
BLAN_005	deciduousForest	-77.972736	39.086224	168.3	7/31/2017 15:31	BLAN_005.20170731.IXOSCA.N	BLAN_005.20170731.IXOSCA.N.T.005	Negative	Babesia microti
BLAN_005	deciduousForest	-77.972736	39.086224	168.3	7/31/2017 15:31	BLAN_005.20170731.IXOSCA.N	BLAN_005.20170731.IXOSCA.N.T.006	Negative	Anaplasma phagocytophilum
BLAN_005	deciduousForest	-77.972736	39.086224	168.3	7/31/2017 15:31	BLAN_005.20170731.IXOSCA.N	BLAN_005.20170731.IXOSCA.N.T.002	Negative	Anaplasma phagocytophilum
BLAN_005	deciduousForest	-77.972736	39.086224	168.3	7/31/2017 15:31	BLAN_005.20170731.AMBAME.N	BLAN_005.20170731.AMBAME.N.T.001	Negative	Borrelia lonestari
BLAN_005	deciduousForest	-77.972736	39.086224	168.3	7/31/2017 15:31	BLAN_005.20170731.IXOSCA.N	BLAN_005.20170731.IXOSCA.N.T.003	Negative	Babesia microti
BLAN_005	deciduousForest	-77.972736	39.086224	168.3	7/31/2017 15:31	BLAN_005.20170731.IXOSCA.N	BLAN_005.20170731.IXOSCA.N.T.002	Negative	Borrelia miyamotoi
BLAN_005	deciduousForest	-77.972736	39.086224	168.3	7/31/2017 15:31	BLAN_005.20170731.IXOSCA.N	BLAN_005.20170731.IXOSCA.N.T.001	Negative	Borrelia mayonii
BLAN_005	deciduousForest	-77.972736	39.086224	168.3	7/31/2017 15:31	BLAN_005.20170731.IXOSCA.N	BLAN_005.20170731.IXOSCA.N.T.004	Negative	Borrelia mayonii
BLAN_005	deciduousForest	-77.972736	39.086224	168.3	7/31/2017 15:31	BLAN_005.20170731.IXOSCA.N	BLAN_005.20170731.IXOSCA.N.T.008	Negative	Borrelia burgdorferi sensu lato
BLAN_005	deciduousForest	-77.972736	39.086224	168.3	7/31/2017 15:31	BLAN_005.20170731.IXOSCA.N	BLAN_005.20170731.IXOSCA.N.T.002	Negative	Borrelia burgdorferi sensu lato
BLAN_005	deciduousForest	-77.972736	39.086224	168.3	7/31/2017 15:31	BLAN_005.20170731.AMBAME.N	BLAN_005.20170731.AMBAME.N.T.001	Negative	Borrelia sp.
BLAN_005	deciduousForest	-77.972736	39.086224	168.3	7/31/2017 15:31	BLAN_005.20170731.IXOSCA.N	BLAN_005.20170731.IXOSCA.N.T.003	Negative	Borrelia burgdorferi sensu lato
BLAN_005	deciduousForest	-77.972736	39.086224	168.3	7/31/2017 15:31	BLAN_005.20170731.IXOSCA.N	BLAN_005.20170731.IXOSCA.N.T.001	Negative	Borrelia burgdorferi sensu lato
BLAN_005	deciduousForest	-77.972736	39.086224	168.3	7/31/2017 15:31	BLAN_005.20170731.IXOSCA.N	BLAN_005.20170731.IXOSCA.N.T.005	Negative	Borrelia burgdorferi sensu lato
BLAN_005	deciduousForest	-77.972736	39.086224	168.3	7/31/2017 15:31	BLAN_005.20170731.IXOSCA.N	BLAN_005.20170731.IXOSCA.N.T.004	Negative	Ehrlichia muris-like
BLAN_005	deciduousForest	-77.972736	39.086224	168.3	7/31/2017 15:31	BLAN_005.20170731.IXOSCA.N	BLAN_005.20170731.IXOSCA.N.T.006	Negative	Babesia microti
BLAN_005	deciduousForest	-77.972736	39.086224	168.3	7/31/2017 15:31	BLAN_005.20170731.IXOSCA.N	BLAN_005.20170731.IXOSCA.N.T.002	Negative	Borrelia sp.
BLAN_005	deciduousForest	-77.972736	39.086224	168.3	7/31/2017 15:31	BLAN_005.20170731.IXOSCA.N	BLAN_005.20170731.IXOSCA.N.T.005	Negative	Borrelia mayonii
BLAN_005	deciduousForest	-77.972736	39.086224	168.3	7/31/2017 15:31	BLAN_005.20170731.AMBAME.N	BLAN_005.20170731.AMBAME.N.T.002	Negative	Ehrlichia ewingii
BLAN_005	deciduousForest	-77.972736	39.086224	168.3	7/31/2017 15:31	BLAN_005.20170731.IXOSCA.N	BLAN_005.20170731.IXOSCA.N.T.008	Negative	Borrelia mayonii
BLAN_005	deciduousForest	-77.972736	39.086224	168.3	7/31/2017 15:31	BLAN_005.20170731.IXOSCA.N	BLAN_005.20170731.IXOSCA.N.T.007	Negative	Babesia microti
BLAN_005	deciduousForest	-77.972736	39.086224	168.3	7/31/2017 15:31	BLAN_005.20170731.AMBAME.N	BLAN_005.20170731.AMBAME.N.T.001	Negative	Francisella tularensis
BLAN_005	deciduousForest	-77.972736	39.086224	168.3	7/31/2017 15:31	BLAN_005.20170731.IXOSCA.N	BLAN_005.20170731.IXOSCA.N.T.004	Negative	Anaplasma phagocytophilum
BLAN_005	deciduousForest	-77.972736	39.086224	168.3	7/31/2017 15:31	BLAN_005.20170731.IXOSCA.N	BLAN_005.20170731.IXOSCA.N.T.007	Positive	Borrelia burgdorferi sensu lato
BLAN_005	deciduousForest	-77.972736	39.086224	168.3	7/31/2017 15:31	BLAN_005.20170731.IXOSCA.N	BLAN_005.20170731.IXOSCA.N.T.004	Negative	Babesia microti
BLAN_005	deciduousForest	-77.972736	39.086224	168.3	7/31/2017 15:31	BLAN_005.20170731.AMBAME.N	BLAN_005.20170731.AMBAME.N.T.001	Negative	Rickettsia rickettsii
BLAN_005	deciduousForest	-77.972736	39.086224	168.3	7/31/2017 15:31	BLAN_005.20170731.AMBAME.N	BLAN_005.20170731.AMBAME.N.T.002	Negative	Francisella tularensis
BLAN_005	deciduousForest	-77.972736	39.086224	168.3	7/31/2017 15:31	BLAN_005.20170731.IXOSCA.N	BLAN_005.20170731.IXOSCA.N.T.001	Negative	Ehrlichia muris-like
BLAN_005	deciduousForest	-77.972736	39.086224	168.3	7/31/2017 15:31	BLAN_005.20170731.IXOSCA.N	BLAN_005.20170731.IXOSCA.N.T.007	Negative	Ehrlichia muris-like
BLAN_005	deciduousForest	-77.972736	39.086224	168.3	7/31/2017 15:31	BLAN_005.20170731.IXOSCA.N	BLAN_005.20170731.IXOSCA.N.T.001	Negative	Borrelia sp.
BLAN_005	deciduousForest	-77.972736	39.086224	168.3	7/31/2017 15:31	BLAN_005.20170731.IXOSCA.N	BLAN_005.20170731.IXOSCA.N.T.008	Negative	Borrelia miyamotoi
BLAN_005	deciduousForest	-77.972736	39.086224	168.3	7/31/2017 15:31	BLAN_005.20170731.AMBAME.N	BLAN_005.20170731.AMBAME.N.T.002	Negative	Rickettsia rickettsii
BLAN_005	deciduousForest	-77.972736	39.086224	168.3	7/31/2017 15:31	BLAN_005.20170731.AMBAME.N	BLAN_005.20170731.AMBAME.N.T.002	Negative	Anaplasma phagocytophilum
BLAN_005	deciduousForest	-77.972736	39.086224	168.3	7/31/2017 15:31	BLAN_005.20170731.IXOSCA.N	BLAN_005.20170731.IXOSCA.N.T.002	Negative	Borrelia mayonii
BLAN_005	deciduousForest	-77.972736	39.086224	168.3	7/31/2017 15:31	BLAN_005.20170731.AMBAME.N	BLAN_005.20170731.AMBAME.N.T.002	Negative	Ehrlichia chaffeensis
BLAN_005	deciduousForest	-77.972736	39.086224	168.3	7/31/2017 15:31	BLAN_005.20170731.IXOSCA.N	BLAN_005.20170731.IXOSCA.N.T.006	Negative	Ehrlichia muris-like
BLAN_005	deciduousForest	-77.972736	39.086224	168.3	7/31/2017 15:31	BLAN_005.20170731.IXOSCA.N	BLAN_005.20170731.IXOSCA.N.T.005	Negative	Ehrlichia muris-like
BLAN_005	deciduousForest	-77.972736	39.086224	168.3	7/31/2017 15:31	BLAN_005.20170731.AMBAME.N	BLAN_005.20170731.AMBAME.N.T.001	Negative	Anaplasma phagocytophilum
BLAN_005	deciduousForest	-77.972736	39.086224	168.3	7/31/2017 15:31	BLAN_005.20170731.IXOSCA.N	BLAN_005.20170731.IXOSCA.N.T.006	Negative	Borrelia sp.
BLAN_005	deciduousForest	-77.972736	39.086224	168.3	7/31/2017 15:31	BLAN_005.20170731.IXOSCA.N	BLAN_005.20170731.IXOSCA.N.T.001	Negative	Anaplasma phagocytophilum
BLAN_005	deciduousForest	-77.972736	39.086224	168.3	7/31/2017 15:31	BLAN_005.20170731.IXOSCA.N	BLAN_005.20170731.IXOSCA.N.T.008	Negative	Ehrlichia muris-like
BLAN_005	deciduousForest	-77.972736	39.086224	168.3	7/31/2017 15:31	BLAN_005.20170731.AMBAME.N	BLAN_005.20170731.AMBAME.N.T.002	Negative	Borrelia lonestari
BLAN_005	deciduousForest	-77.972736	39.086224	168.3	7/31/2017 15:31	BLAN_005.20170731.IXOSCA.N	BLAN_005.20170731.IXOSCA.N.T.007	Negative	Anaplasma phagocytophilum
BLAN_005	deciduousForest	-77.972736	39.086224	168.3	7/31/2017 15:31	BLAN_005.20170731.AMBAME.N	BLAN_005.20170731.AMBAME.N.T.001	Negative	Ehrlichia chaffeensis
BLAN_005	deciduousForest	-77.972736	39.086224	168.3	7/31/2017 15:31	BLAN_005.20170731.IXOSCA.N	BLAN_005.20170731.IXOSCA.N.T.004	Negative	Borrelia miyamotoi
BLAN_005	deciduousForest	-77.972736	39.086224	168.3	7/31/2017 15:31	BLAN_005.20170731.IXOSCA.N	BLAN_005.20170731.IXOSCA.N.T.007	Negative	Borrelia miyamotoi
BLAN_005	deciduousForest	-77.972736	39.086224	168.3	7/31/2017 15:31	BLAN_005.20170731.IXOSCA.N	BLAN_005.20170731.IXOSCA.N.T.008	Negative	Borrelia sp.
BLAN_005	deciduousForest	-77.972736	39.086224	168.3	7/31/2017 15:31	BLAN_005.20170731.IXOSCA.N	BLAN_005.20170731.IXOSCA.N.T.008	Negative	Anaplasma phagocytophilum
BLAN_005	deciduousForest	-77.972736	39.086224	168.3	7/31/2017 15:31	BLAN_005.20170731.IXOSCA.N	BLAN_005.20170731.IXOSCA.N.T.003	Negative	Borrelia sp.
BLAN_005	deciduousForest	-77.972736	39.086224	168.3	7/31/2017 15:31	BLAN_005.20170731.IXOSCA.N	BLAN_005.20170731.IXOSCA.N.T.006	Negative	Borrelia miyamotoi
BLAN_005	deciduousForest	-77.972736	39.086224	168.3	5/14/2018 18:53	BLAN_005.20180514.AMBAME.N	BLAN_005.20180514.AMBAME.N.T.002	Negative	Ehrlichia ewingii
BLAN_005	deciduousForest	-77.972736	39.086224	168.3	5/14/2018 18:53	BLAN_005.20180514.AMBAME.N	BLAN_005.20180514.AMBAME.N.T.002	Negative	Anaplasma phagocytophilum
BLAN_005	deciduousForest	-77.972736	39.086224	168.3	5/14/2018 18:53	BLAN_005.20180514.AMBAME.N	BLAN_005.20180514.AMBAME.N.T.001	Negative	Borrelia lonestari
BLAN_005	deciduousForest	-77.972736	39.086224	168.3	5/14/2018 18:53	BLAN_005.20180514.IXOSCA.N	BLAN_005.20180514.IXOSCA.N.T.002	Negative	Borrelia sp.
BLAN_005	deciduousForest	-77.972736	39.086224	168.3	5/14/2018 18:53	BLAN_005.20180514.AMBAME.N	BLAN_005.20180514.AMBAME.N.T.001	Negative	Borrelia sp.
BLAN_005	deciduousForest	-77.972736	39.086224	168.3	5/14/2018 18:53	BLAN_005.20180514.AMBAME.N	BLAN_005.20180514.AMBAME.N.T.002	Negative	Borrelia sp.
BLAN_005	deciduousForest	-77.972736	39.086224	168.3	5/14/2018 18:53	BLAN_005.20180514.IXOSCA.N	BLAN_005.20180514.IXOSCA.N.T.001	Negative	Anaplasma phagocytophilum
BLAN_005	deciduousForest	-77.972736	39.086224	168.3	5/14/2018 18:53	BLAN_005.20180514.IXOSCA.N	BLAN_005.20180514.IXOSCA.N.T.002	Negative	Borrelia miyamotoi
BLAN_005	deciduousForest	-77.972736	39.086224	168.3	5/14/2018 18:53	BLAN_005.20180514.AMBAME.N	BLAN_005.20180514.AMBAME.N.T.002	Negative	Rickettsia rickettsii
BLAN_005	deciduousForest	-77.972736	39.086224	168.3	5/14/2018 18:53	BLAN_005.20180514.AMBAME.N	BLAN_005.20180514.AMBAME.N.T.002	Negative	Francisella tularensis
BLAN_005	deciduousForest	-77.972736	39.086224	168.3	5/14/2018 18:53	BLAN_005.20180514.AMBAME.N	BLAN_005.20180514.AMBAME.N.T.002	Negative	Ehrlichia chaffeensis
BLAN_005	deciduousForest	-77.972736	39.086224	168.3	5/14/2018 18:53	BLAN_005.20180514.AMBAME.N	BLAN_005.20180514.AMBAME.N.T.001	Negative	Ehrlichia ewingii
BLAN_005	deciduousForest	-77.972736	39.086224	168.3	5/14/2018 18:53	BLAN_005.20180514.IXOSCA.N	BLAN_005.20180514.IXOSCA.N.T.001	Negative	Ehrlichia muris-like
BLAN_005	deciduousForest	-77.972736	39.086224	168.3	5/14/2018 18:53	BLAN_005.20180514.IXOSCA.N	BLAN_005.20180514.IXOSCA.N.T.001	Negative	Babesia microti
BLAN_005	deciduousForest	-77.972736	39.086224	168.3	5/14/2018 18:53	BLAN_005.20180514.IXOSCA.N	BLAN_005.20180514.IXOSCA.N.T.002	Negative	Borrelia burgdorferi sensu lato
BLAN_005	deciduousForest	-77.972736	39.086224	168.3	5/14/2018 18:53	BLAN_005.20180514.AMBAME.N	BLAN_005.20180514.AMBAME.N.T.001	Negative	Francisella tularensis
BLAN_005	deciduousForest	-77.972736	39.086224	168.3	5/14/2018 18:53	BLAN_005.20180514.IXOSCA.N	BLAN_005.20180514.IXOSCA.N.T.001	Negative	Borrelia burgdorferi sensu lato
BLAN_005	deciduousForest	-77.972736	39.086224	168.3	5/14/2018 18:53	BLAN_005.20180514.IXOSCA.N	BLAN_005.20180514.IXOSCA.N.T.002	Negative	Borrelia mayonii
BLAN_005	deciduousForest	-77.972736	39.086224	168.3	5/14/2018 18:53	BLAN_005.20180514.IXOSCA.N	BLAN_005.20180514.IXOSCA.N.T.002	Negative	Babesia microti
BLAN_005	deciduousForest	-77.972736	39.086224	168.3	5/14/2018 18:53	BLAN_005.20180514.IXOSCA.N	BLAN_005.20180514.IXOSCA.N.T.001	Negative	Borrelia miyamotoi
BLAN_005	deciduousForest	-77.972736	39.086224	168.3	5/14/2018 18:53	BLAN_005.20180514.IXOSCA.N	BLAN_005.20180514.IXOSCA.N.T.002	Negative	Ehrlichia muris-like
BLAN_005	deciduousForest	-77.972736	39.086224	168.3	5/14/2018 18:53	BLAN_005.20180514.AMBAME.N	BLAN_005.20180514.AMBAME.N.T.001	Negative	Anaplasma phagocytophilum
BLAN_005	deciduousForest	-77.972736	39.086224	168.3	5/14/2018 18:53	BLAN_005.20180514.IXOSCA.N	BLAN_005.20180514.IXOSCA.N.T.001	Negative	Borrelia mayonii
BLAN_005	deciduousForest	-77.972736	39.086224	168.3	5/14/2018 18:53	BLAN_005.20180514.IXOSCA.N	BLAN_005.20180514.IXOSCA.N.T.002	Negative	Anaplasma phagocytophilum
BLAN_005	deciduousForest	-77.972736	39.086224	168.3	5/14/2018 18:53	BLAN_005.20180514.IXOSCA.N	BLAN_005.20180514.IXOSCA.N.T.001	Negative	Borrelia sp.
BLAN_005	deciduousForest	-77.972736	39.086224	168.3	5/14/2018 18:53	BLAN_005.20180514.AMBAME.N	BLAN_005.20180514.AMBAME.N.T.001	Negative	Ehrlichia chaffeensis
BLAN_005	deciduousForest	-77.972736	39.086224	168.3	5/14/2018 18:53	BLAN_005.20180514.AMBAME.N	BLAN_005.20180514.AMBAME.N.T.002	Negative	Borrelia lonestari
BLAN_005	deciduousForest	-77.972736	39.086224	168.3	5/14/2018 18:53	BLAN_005.20180514.AMBAME.N	BLAN_005.20180514.AMBAME.N.T.001	Negative	Rickettsia rickettsii
BLAN_005	deciduousForest	-77.972736	39.086224	168.3	6/7/2018 16:15	BLAN_005.20180607.AMBAME.N	BLAN_005.20180607.AMBAME.N.T.002	Negative	Rickettsia rickettsii
BLAN_005	deciduousForest	-77.972736	39.086224	168.3	6/7/2018 16:15	BLAN_005.20180607.AMBAME.N	BLAN_005.20180607.AMBAME.N.T.006	Negative	Ehrlichia chaffeensis
BLAN_005	deciduousForest	-77.972736	39.086224	168.3	6/7/2018 16:15	BLAN_005.20180607.AMBAME.N	BLAN_005.20180607.AMBAME.N.T.006	Negative	Borrelia sp.
BLAN_005	deciduousForest	-77.972736	39.086224	168.3	6/7/2018 16:15	BLAN_005.20180607.AMBAME.N	BLAN_005.20180607.AMBAME.N.T.002	Negative	Anaplasma phagocytophilum
BLAN_005	deciduousForest	-77.972736	39.086224	168.3	6/7/2018 16:15	BLAN_005.20180607.AMBAME.N	BLAN_005.20180607.AMBAME.N.T.006	Negative	Borrelia lonestari
BLAN_005	deciduousForest	-77.972736	39.086224	168.3	6/7/2018 16:15	BLAN_005.20180607.IXOSCA.N	BLAN_005.20180607.IXOSCA.N.T.002	Negative	Borrelia mayonii
BLAN_005	deciduousForest	-77.972736	39.086224	168.3	6/7/2018 16:15	BLAN_005.20180607.IXOSCA.N	BLAN_005.20180607.IXOSCA.N.T.001	Negative	Ehrlichia muris-like
BLAN_005	deciduousForest	-77.972736	39.086224	168.3	6/7/2018 16:15	BLAN_005.20180607.AMBAME.N	BLAN_005.20180607.AMBAME.N.T.003	Negative	Borrelia lonestari
BLAN_005	deciduousForest	-77.972736	39.086224	168.3	6/7/2018 16:15	BLAN_005.20180607.IXOSCA.N	BLAN_005.20180607.IXOSCA.N.T.002	Negative	Borrelia burgdorferi sensu lato
BLAN_005	deciduousForest	-77.972736	39.086224	168.3	6/7/2018 16:15	BLAN_005.20180607.AMBAME.N	BLAN_005.20180607.AMBAME.N.T.004	Negative	Borrelia sp.
BLAN_005	deciduousForest	-77.972736	39.086224	168.3	6/7/2018 16:15	BLAN_005.20180607.IXOSCA.N	BLAN_005.20180607.IXOSCA.N.T.004	Negative	Anaplasma phagocytophilum
BLAN_005	deciduousForest	-77.972736	39.086224	168.3	6/7/2018 16:15	BLAN_005.20180607.IXOSCA.N	BLAN_005.20180607.IXOSCA.N.T.001	Negative	Borrelia sp.
BLAN_005	deciduousForest	-77.972736	39.086224	168.3	6/7/2018 16:15	BLAN_005.20180607.AMBAME.N	BLAN_005.20180607.AMBAME.N.T.002	Negative	Borrelia lonestari
BLAN_005	deciduousForest	-77.972736	39.086224	168.3	6/7/2018 16:15	BLAN_005.20180607.AMBAME.N	BLAN_005.20180607.AMBAME.N.T.001	Negative	Francisella tularensis
BLAN_005	deciduousForest	-77.972736	39.086224	168.3	6/7/2018 16:15	BLAN_005.20180607.IXOSCA.N	BLAN_005.20180607.IXOSCA.N.T.001	Negative	Borrelia burgdorferi sensu lato
BLAN_005	deciduousForest	-77.972736	39.086224	168.3	6/7/2018 16:15	BLAN_005.20180607.IXOSCA.N	BLAN_005.20180607.IXOSCA.N.T.003	Negative	Borrelia burgdorferi sensu lato
BLAN_005	deciduousForest	-77.972736	39.086224	168.3	6/7/2018 16:15	BLAN_005.20180607.AMBAME.N	BLAN_005.20180607.AMBAME.N.T.004	Negative	Rickettsia rickettsii
BLAN_005	deciduousForest	-77.972736	39.086224	168.3	6/7/2018 16:15	BLAN_005.20180607.AMBAME.N	BLAN_005.20180607.AMBAME.N.T.003	Negative	Anaplasma phagocytophilum
BLAN_005	deciduousForest	-77.972736	39.086224	168.3	6/7/2018 16:15	BLAN_005.20180607.IXOSCA.N	BLAN_005.20180607.IXOSCA.N.T.005	Negative	Babesia microti
BLAN_005	deciduousForest	-77.972736	39.086224	168.3	6/7/2018 16:15	BLAN_005.20180607.IXOSCA.N	BLAN_005.20180607.IXOSCA.N.T.005	Negative	Borrelia miyamotoi
BLAN_005	deciduousForest	-77.972736	39.086224	168.3	6/7/2018 16:15	BLAN_005.20180607.AMBAME.N	BLAN_005.20180607.AMBAME.N.T.002	Negative	Borrelia sp.
BLAN_005	deciduousForest	-77.972736	39.086224	168.3	6/7/2018 16:15	BLAN_005.20180607.IXOSCA.N	BLAN_005.20180607.IXOSCA.N.T.004	Positive	Borrelia sp.
BLAN_005	deciduousForest	-77.972736	39.086224	168.3	6/7/2018 16:15	BLAN_005.20180607.IXOSCA.N	BLAN_005.20180607.IXOSCA.N.T.001	Negative	Anaplasma phagocytophilum
BLAN_005	deciduousForest	-77.972736	39.086224	168.3	6/7/2018 16:15	BLAN_005.20180607.AMBAME.N	BLAN_005.20180607.AMBAME.N.T.004	Negative	Ehrlichia ewingii
BLAN_005	deciduousForest	-77.972736	39.086224	168.3	6/7/2018 16:15	BLAN_005.20180607.AMBAME.N	BLAN_005.20180607.AMBAME.N.T.002	Negative	Ehrlichia ewingii
BLAN_005	deciduousForest	-77.972736	39.086224	168.3	6/7/2018 16:15	BLAN_005.20180607.AMBAME.N	BLAN_005.20180607.AMBAME.N.T.001	Negative	Rickettsia rickettsii
BLAN_005	deciduousForest	-77.972736	39.086224	168.3	6/7/2018 16:15	BLAN_005.20180607.IXOSCA.N	BLAN_005.20180607.IXOSCA.N.T.005	Negative	Borrelia mayonii
BLAN_005	deciduousForest	-77.972736	39.086224	168.3	6/7/2018 16:15	BLAN_005.20180607.IXOSCA.N	BLAN_005.20180607.IXOSCA.N.T.002	Negative	Borrelia miyamotoi
BLAN_005	deciduousForest	-77.972736	39.086224	168.3	6/7/2018 16:15	BLAN_005.20180607.AMBAME.N	BLAN_005.20180607.AMBAME.N.T.004	Negative	Ehrlichia chaffeensis
BLAN_005	deciduousForest	-77.972736	39.086224	168.3	6/7/2018 16:15	BLAN_005.20180607.AMBAME.N	BLAN_005.20180607.AMBAME.N.T.002	Negative	Ehrlichia chaffeensis
BLAN_005	deciduousForest	-77.972736	39.086224	168.3	6/7/2018 16:15	BLAN_005.20180607.IXOSCA.N	BLAN_005.20180607.IXOSCA.N.T.002	Negative	Ehrlichia muris-like
BLAN_005	deciduousForest	-77.972736	39.086224	168.3	6/7/2018 16:15	BLAN_005.20180607.IXOSCA.N	BLAN_005.20180607.IXOSCA.N.T.003	Negative	Anaplasma phagocytophilum
BLAN_005	deciduousForest	-77.972736	39.086224	168.3	6/7/2018 16:15	BLAN_005.20180607.AMBAME.N	BLAN_005.20180607.AMBAME.N.T.005	Negative	Anaplasma phagocytophilum
BLAN_005	deciduousForest	-77.972736	39.086224	168.3	6/7/2018 16:15	BLAN_005.20180607.AMBAME.N	BLAN_005.20180607.AMBAME.N.T.004	Negative	Anaplasma phagocytophilum
BLAN_005	deciduousForest	-77.972736	39.086224	168.3	6/7/2018 16:15	BLAN_005.20180607.AMBAME.N	BLAN_005.20180607.AMBAME.N.T.003	Negative	Borrelia sp.
BLAN_005	deciduousForest	-77.972736	39.086224	168.3	6/7/2018 16:15	BLAN_005.20180607.IXOSCA.N	BLAN_005.20180607.IXOSCA.N.T.002	Negative	Anaplasma phagocytophilum
BLAN_005	deciduousForest	-77.972736	39.086224	168.3	6/7/2018 16:15	BLAN_005.20180607.IXOSCA.N	BLAN_005.20180607.IXOSCA.N.T.003	Negative	Borrelia sp.
BLAN_005	deciduousForest	-77.972736	39.086224	168.3	6/7/2018 16:15	BLAN_005.20180607.IXOSCA.N	BLAN_005.20180607.IXOSCA.N.T.005	Negative	Borrelia burgdorferi sensu lato
BLAN_005	deciduousForest	-77.972736	39.086224	168.3	6/7/2018 16:15	BLAN_005.20180607.AMBAME.N	BLAN_005.20180607.AMBAME.N.T.001	Negative	Ehrlichia chaffeensis
BLAN_005	deciduousForest	-77.972736	39.086224	168.3	6/7/2018 16:15	BLAN_005.20180607.IXOSCA.N	BLAN_005.20180607.IXOSCA.N.T.002	Negative	Babesia microti
BLAN_005	deciduousForest	-77.972736	39.086224	168.3	6/7/2018 16:15	BLAN_005.20180607.AMBAME.N	BLAN_005.20180607.AMBAME.N.T.006	Negative	Anaplasma phagocytophilum
BLAN_005	deciduousForest	-77.972736	39.086224	168.3	6/7/2018 16:15	BLAN_005.20180607.IXOSCA.N	BLAN_005.20180607.IXOSCA.N.T.005	Negative	Borrelia sp.
BLAN_005	deciduousForest	-77.972736	39.086224	168.3	6/7/2018 16:15	BLAN_005.20180607.IXOSCA.N	BLAN_005.20180607.IXOSCA.N.T.003	Negative	Ehrlichia muris-like
BLAN_005	deciduousForest	-77.972736	39.086224	168.3	6/7/2018 16:15	BLAN_005.20180607.IXOSCA.N	BLAN_005.20180607.IXOSCA.N.T.005	Negative	Anaplasma phagocytophilum
BLAN_005	deciduousForest	-77.972736	39.086224	168.3	6/7/2018 16:15	BLAN_005.20180607.IXOSCA.N	BLAN_005.20180607.IXOSCA.N.T.002	Negative	Borrelia sp.
BLAN_005	deciduousForest	-77.972736	39.086224	168.3	6/7/2018 16:15	BLAN_005.20180607.AMBAME.N	BLAN_005.20180607.AMBAME.N.T.001	Negative	Borrelia lonestari
BLAN_005	deciduousForest	-77.972736	39.086224	168.3	6/7/2018 16:15	BLAN_005.20180607.AMBAME.N	BLAN_005.20180607.AMBAME.N.T.001	Negative	Borrelia sp.
BLAN_005	deciduousForest	-77.972736	39.086224	168.3	6/7/2018 16:15	BLAN_005.20180607.IXOSCA.N	BLAN_005.20180607.IXOSCA.N.T.004	Negative	Borrelia miyamotoi
BLAN_005	deciduousForest	-77.972736	39.086224	168.3	6/7/2018 16:15	BLAN_005.20180607.AMBAME.N	BLAN_005.20180607.AMBAME.N.T.004	Negative	Borrelia lonestari
BLAN_005	deciduousForest	-77.972736	39.086224	168.3	6/7/2018 16:15	BLAN_005.20180607.AMBAME.N	BLAN_005.20180607.AMBAME.N.T.005	Negative	Ehrlichia ewingii
BLAN_005	deciduousForest	-77.972736	39.086224	168.3	6/7/2018 16:15	BLAN_005.20180607.IXOSCA.N	BLAN_005.20180607.IXOSCA.N.T.004	Negative	Ehrlichia muris-like
BLAN_005	deciduousForest	-77.972736	39.086224	168.3	6/7/2018 16:15	BLAN_005.20180607.IXOSCA.N	BLAN_005.20180607.IXOSCA.N.T.003	Negative	Borrelia miyamotoi
BLAN_005	deciduousForest	-77.972736	39.086224	168.3	6/7/2018 16:15	BLAN_005.20180607.IXOSCA.N	BLAN_005.20180607.IXOSCA.N.T.003	Negative	Babesia microti
BLAN_005	deciduousForest	-77.972736	39.086224	168.3	6/7/2018 16:15	BLAN_005.20180607.AMBAME.N	BLAN_005.20180607.AMBAME.N.T.003	Negative	Rickettsia rickettsii
BLAN_005	deciduousForest	-77.972736	39.086224	168.3	6/7/2018 16:15	BLAN_005.20180607.AMBAME.N	BLAN_005.20180607.AMBAME.N.T.005	Negative	Ehrlichia chaffeensis
BLAN_005	deciduousForest	-77.972736	39.086224	168.3	6/7/2018 16:15	BLAN_005.20180607.AMBAME.N	BLAN_005.20180607.AMBAME.N.T.005	Negative	Francisella tularensis
BLAN_005	deciduousForest	-77.972736	39.086224	168.3	6/7/2018 16:15	BLAN_005.20180607.IXOSCA.N	BLAN_005.20180607.IXOSCA.N.T.005	Negative	Ehrlichia muris-like
BLAN_005	deciduousForest	-77.972736	39.086224	168.3	6/7/2018 16:15	BLAN_005.20180607.AMBAME.N	BLAN_005.20180607.AMBAME.N.T.002	Negative	Francisella tularensis
BLAN_005	deciduousForest	-77.972736	39.086224	168.3	6/7/2018 16:15	BLAN_005.20180607.AMBAME.N	BLAN_005.20180607.AMBAME.N.T.006	Negative	Rickettsia rickettsii
BLAN_005	deciduousForest	-77.972736	39.086224	168.3	6/7/2018 16:15	BLAN_005.20180607.AMBAME.N	BLAN_005.20180607.AMBAME.N.T.003	Negative	Ehrlichia ewingii
BLAN_005	deciduousForest	-77.972736	39.086224	168.3	6/7/2018 16:15	BLAN_005.20180607.AMBAME.N	BLAN_005.20180607.AMBAME.N.T.006	Negative	Francisella tularensis
BLAN_005	deciduousForest	-77.972736	39.086224	168.3	6/7/2018 16:15	BLAN_005.20180607.IXOSCA.N	BLAN_005.20180607.IXOSCA.N.T.001	Negative	Borrelia miyamotoi
BLAN_005	deciduousForest	-77.972736	39.086224	168.3	6/7/2018 16:15	BLAN_005.20180607.AMBAME.N	BLAN_005.20180607.AMBAME.N.T.003	Negative	Francisella tularensis
BLAN_005	deciduousForest	-77.972736	39.086224	168.3	6/7/2018 16:15	BLAN_005.20180607.AMBAME.N	BLAN_005.20180607.AMBAME.N.T.001	Negative	Anaplasma phagocytophilum
BLAN_005	deciduousForest	-77.972736	39.086224	168.3	6/7/2018 16:15	BLAN_005.20180607.IXOSCA.N	BLAN_005.20180607.IXOSCA.N.T.004	Negative	Borrelia mayonii
BLAN_005	deciduousForest	-77.972736	39.086224	168.3	6/7/2018 16:15	BLAN_005.20180607.AMBAME.N	BLAN_005.20180607.AMBAME.N.T.005	Negative	Rickettsia rickettsii
BLAN_005	deciduousForest	-77.972736	39.086224	168.3	6/7/2018 16:15	BLAN_005.20180607.IXOSCA.N	BLAN_005.20180607.IXOSCA.N.T.003	Negative	Borrelia mayonii
BLAN_005	deciduousForest	-77.972736	39.086224	168.3	6/7/2018 16:15	BLAN_005.20180607.AMBAME.N	BLAN_005.20180607.AMBAME.N.T.005	Negative	Borrelia lonestari
BLAN_005	deciduousForest	-77.972736	39.086224	168.3	6/7/2018 16:15	BLAN_005.20180607.IXOSCA.N	BLAN_005.20180607.IXOSCA.N.T.004	Negative	Babesia microti
BLAN_005	deciduousForest	-77.972736	39.086224	168.3	6/7/2018 16:15	BLAN_005.20180607.AMBAME.N	BLAN_005.20180607.AMBAME.N.T.004	Negative	Francisella tularensis
BLAN_005	deciduousForest	-77.972736	39.086224	168.3	6/7/2018 16:15	BLAN_005.20180607.AMBAME.N	BLAN_005.20180607.AMBAME.N.T.001	Negative	Ehrlichia ewingii
BLAN_005	deciduousForest	-77.972736	39.086224	168.3	6/7/2018 16:15	BLAN_005.20180607.AMBAME.N	BLAN_005.20180607.AMBAME.N.T.005	Negative	Borrelia sp.
BLAN_005	deciduousForest	-77.972736	39.086224	168.3	6/7/2018 16:15	BLAN_005.20180607.AMBAME.N	BLAN_005.20180607.AMBAME.N.T.003	Negative	Ehrlichia chaffeensis
BLAN_005	deciduousForest	-77.972736	39.086224	168.3	6/7/2018 16:15	BLAN_005.20180607.IXOSCA.N	BLAN_005.20180607.IXOSCA.N.T.001	Negative	Babesia microti
BLAN_005	deciduousForest	-77.972736	39.086224	168.3	6/7/2018 16:15	BLAN_005.20180607.IXOSCA.N	BLAN_005.20180607.IXOSCA.N.T.004	Positive	Borrelia burgdorferi sensu lato
BLAN_005	deciduousForest	-77.972736	39.086224	168.3	6/7/2018 16:15	BLAN_005.20180607.AMBAME.N	BLAN_005.20180607.AMBAME.N.T.006	Negative	Ehrlichia ewingii
BLAN_005	deciduousForest	-77.972736	39.086224	168.3	6/7/2018 16:15	BLAN_005.20180607.IXOSCA.N	BLAN_005.20180607.IXOSCA.N.T.001	Negative	Borrelia mayonii
BLAN_005	deciduousForest	-77.972736	39.086224	168.3	6/26/2018 4:12	BLAN_005.20180626.AMBAME.N	BLAN_005.20180626.AMBAME.N.T.004	Negative	Ehrlichia chaffeensis
BLAN_005	deciduousForest	-77.972736	39.086224	168.3	6/26/2018 4:12	BLAN_005.20180626.AMBAME.N	BLAN_005.20180626.AMBAME.N.T.004	Negative	Borrelia sp.
BLAN_005	deciduousForest	-77.972736	39.086224	168.3	6/26/2018 4:12	BLAN_005.20180626.IXOSCA.N	BLAN_005.20180626.IXOSCA.N.T.003	Negative	Borrelia miyamotoi
BLAN_005	deciduousForest	-77.972736	39.086224	168.3	6/26/2018 4:12	BLAN_005.20180626.AMBAME.N	BLAN_005.20180626.AMBAME.N.T.001	Negative	Francisella tularensis
BLAN_005	deciduousForest	-77.972736	39.086224	168.3	6/26/2018 4:12	BLAN_005.20180626.AMBAME.N	BLAN_005.20180626.AMBAME.N.T.001	Negative	Rickettsia rickettsii
BLAN_005	deciduousForest	-77.972736	39.086224	168.3	6/26/2018 4:12	BLAN_005.20180626.AMBAME.N	BLAN_005.20180626.AMBAME.N.T.003	Negative	Ehrlichia ewingii
BLAN_005	deciduousForest	-77.972736	39.086224	168.3	6/26/2018 4:12	BLAN_005.20180626.IXOSCA.N	BLAN_005.20180626.IXOSCA.N.T.001	Negative	Borrelia sp.
BLAN_005	deciduousForest	-77.972736	39.086224	168.3	6/26/2018 4:12	BLAN_005.20180626.AMBAME.N	BLAN_005.20180626.AMBAME.N.T.003	Negative	Francisella tularensis
BLAN_005	deciduousForest	-77.972736	39.086224	168.3	6/26/2018 4:12	BLAN_005.20180626.AMBAME.N	BLAN_005.20180626.AMBAME.N.T.003	Negative	Borrelia lonestari
BLAN_005	deciduousForest	-77.972736	39.086224	168.3	6/26/2018 4:12	BLAN_005.20180626.IXOSCA.N	BLAN_005.20180626.IXOSCA.N.T.003	Negative	Anaplasma phagocytophilum
BLAN_005	deciduousForest	-77.972736	39.086224	168.3	6/26/2018 4:12	BLAN_005.20180626.IXOSCA.N	BLAN_005.20180626.IXOSCA.N.T.003	Negative	Ehrlichia muris-like
BLAN_005	deciduousForest	-77.972736	39.086224	168.3	6/26/2018 4:12	BLAN_005.20180626.AMBAME.N	BLAN_005.20180626.AMBAME.N.T.004	Negative	Anaplasma phagocytophilum
BLAN_005	deciduousForest	-77.972736	39.086224	168.3	6/26/2018 4:12	BLAN_005.20180626.AMBAME.N	BLAN_005.20180626.AMBAME.N.T.002	Negative	Ehrlichia chaffeensis
BLAN_005	deciduousForest	-77.972736	39.086224	168.3	6/26/2018 4:12	BLAN_005.20180626.AMBAME.N	BLAN_005.20180626.AMBAME.N.T.002	Negative	Anaplasma phagocytophilum
BLAN_005	deciduousForest	-77.972736	39.086224	168.3	6/26/2018 4:12	BLAN_005.20180626.AMBAME.N	BLAN_005.20180626.AMBAME.N.T.004	Negative	Ehrlichia ewingii
BLAN_005	deciduousForest	-77.972736	39.086224	168.3	6/26/2018 4:12	BLAN_005.20180626.AMBAME.N	BLAN_005.20180626.AMBAME.N.T.003	Negative	Ehrlichia chaffeensis
BLAN_005	deciduousForest	-77.972736	39.086224	168.3	6/26/2018 4:12	BLAN_005.20180626.IXOSCA.N	BLAN_005.20180626.IXOSCA.N.T.001	Negative	Babesia microti
BLAN_005	deciduousForest	-77.972736	39.086224	168.3	6/26/2018 4:12	BLAN_005.20180626.IXOSCA.N	BLAN_005.20180626.IXOSCA.N.T.002	Negative	Borrelia miyamotoi
BLAN_005	deciduousForest	-77.972736	39.086224	168.3	6/26/2018 4:12	BLAN_005.20180626.AMBAME.N	BLAN_005.20180626.AMBAME.N.T.001	Negative	Borrelia sp.
BLAN_005	deciduousForest	-77.972736	39.086224	168.3	6/26/2018 4:12	BLAN_005.20180626.IXOSCA.N	BLAN_005.20180626.IXOSCA.N.T.001	Negative	Borrelia burgdorferi sensu lato
BLAN_005	deciduousForest	-77.972736	39.086224	168.3	6/26/2018 4:12	BLAN_005.20180626.IXOSCA.N	BLAN_005.20180626.IXOSCA.N.T.001	Negative	Ehrlichia muris-like
BLAN_005	deciduousForest	-77.972736	39.086224	168.3	6/26/2018 4:12	BLAN_005.20180626.IXOSCA.N	BLAN_005.20180626.IXOSCA.N.T.003	Negative	Borrelia sp.
BLAN_005	deciduousForest	-77.972736	39.086224	168.3	6/26/2018 4:12	BLAN_005.20180626.IXOSCA.N	BLAN_005.20180626.IXOSCA.N.T.001	Negative	Borrelia miyamotoi
BLAN_005	deciduousForest	-77.972736	39.086224	168.3	6/26/2018 4:12	BLAN_005.20180626.AMBAME.N	BLAN_005.20180626.AMBAME.N.T.003	Negative	Anaplasma phagocytophilum
BLAN_005	deciduousForest	-77.972736	39.086224	168.3	6/26/2018 4:12	BLAN_005.20180626.AMBAME.N	BLAN_005.20180626.AMBAME.N.T.002	Negative	Borrelia lonestari
BLAN_005	deciduousForest	-77.972736	39.086224	168.3	6/26/2018 4:12	BLAN_005.20180626.IXOSCA.N	BLAN_005.20180626.IXOSCA.N.T.002	Negative	Ehrlichia muris-like
BLAN_005	deciduousForest	-77.972736	39.086224	168.3	6/26/2018 4:12	BLAN_005.20180626.IXOSCA.N	BLAN_005.20180626.IXOSCA.N.T.002	Negative	Babesia microti
BLAN_005	deciduousForest	-77.972736	39.086224	168.3	6/26/2018 4:12	BLAN_005.20180626.AMBAME.N	BLAN_005.20180626.AMBAME.N.T.002	Negative	Rickettsia rickettsii
BLAN_005	deciduousForest	-77.972736	39.086224	168.3	6/26/2018 4:12	BLAN_005.20180626.AMBAME.N	BLAN_005.20180626.AMBAME.N.T.001	Negative	Anaplasma phagocytophilum
BLAN_005	deciduousForest	-77.972736	39.086224	168.3	6/26/2018 4:12	BLAN_005.20180626.AMBAME.N	BLAN_005.20180626.AMBAME.N.T.001	Negative	Ehrlichia chaffeensis
BLAN_005	deciduousForest	-77.972736	39.086224	168.3	6/26/2018 4:12	BLAN_005.20180626.IXOSCA.N	BLAN_005.20180626.IXOSCA.N.T.003	Negative	Babesia microti
BLAN_005	deciduousForest	-77.972736	39.086224	168.3	6/26/2018 4:12	BLAN_005.20180626.IXOSCA.N	BLAN_005.20180626.IXOSCA.N.T.002	Negative	Borrelia burgdorferi sensu lato
BLAN_005	deciduousForest	-77.972736	39.086224	168.3	6/26/2018 4:12	BLAN_005.20180626.IXOSCA.N	BLAN_005.20180626.IXOSCA.N.T.001	Negative	Borrelia mayonii
BLAN_005	deciduousForest	-77.972736	39.086224	168.3	6/26/2018 4:12	BLAN_005.20180626.AMBAME.N	BLAN_005.20180626.AMBAME.N.T.003	Negative	Rickettsia rickettsii
BLAN_005	deciduousForest	-77.972736	39.086224	168.3	6/26/2018 4:12	BLAN_005.20180626.AMBAME.N	BLAN_005.20180626.AMBAME.N.T.004	Negative	Rickettsia rickettsii
BLAN_005	deciduousForest	-77.972736	39.086224	168.3	6/26/2018 4:12	BLAN_005.20180626.IXOSCA.N	BLAN_005.20180626.IXOSCA.N.T.003	Negative	Borrelia mayonii
BLAN_005	deciduousForest	-77.972736	39.086224	168.3	6/26/2018 4:12	BLAN_005.20180626.AMBAME.N	BLAN_005.20180626.AMBAME.N.T.001	Negative	Ehrlichia ewingii
BLAN_005	deciduousForest	-77.972736	39.086224	168.3	6/26/2018 4:12	BLAN_005.20180626.IXOSCA.N	BLAN_005.20180626.IXOSCA.N.T.002	Negative	Anaplasma phagocytophilum
BLAN_005	deciduousForest	-77.972736	39.086224	168.3	6/26/2018 4:12	BLAN_005.20180626.AMBAME.N	BLAN_005.20180626.AMBAME.N.T.003	Negative	Borrelia sp.
BLAN_005	deciduousForest	-77.972736	39.086224	168.3	6/26/2018 4:12	BLAN_005.20180626.AMBAME.N	BLAN_005.20180626.AMBAME.N.T.001	Negative	Borrelia lonestari
BLAN_005	deciduousForest	-77.972736	39.086224	168.3	6/26/2018 4:12	BLAN_005.20180626.AMBAME.N	BLAN_005.20180626.AMBAME.N.T.004	Negative	Francisella tularensis
BLAN_005	deciduousForest	-77.972736	39.086224	168.3	6/26/2018 4:12	BLAN_005.20180626.AMBAME.N	BLAN_005.20180626.AMBAME.N.T.002	Negative	Francisella tularensis
BLAN_005	deciduousForest	-77.972736	39.086224	168.3	6/26/2018 4:12	BLAN_005.20180626.AMBAME.N	BLAN_005.20180626.AMBAME.N.T.002	Negative	Ehrlichia ewingii
BLAN_005	deciduousForest	-77.972736	39.086224	168.3	6/26/2018 4:12	BLAN_005.20180626.IXOSCA.N	BLAN_005.20180626.IXOSCA.N.T.002	Negative	Borrelia sp.
BLAN_005	deciduousForest	-77.972736	39.086224	168.3	6/26/2018 4:12	BLAN_005.20180626.IXOSCA.N	BLAN_005.20180626.IXOSCA.N.T.002	Negative	Borrelia mayonii
BLAN_005	deciduousForest	-77.972736	39.086224	168.3	6/26/2018 4:12	BLAN_005.20180626.AMBAME.N	BLAN_005.20180626.AMBAME.N.T.002	Negative	Borrelia sp.
BLAN_005	deciduousForest	-77.972736	39.086224	168.3	6/26/2018 4:12	BLAN_005.20180626.IXOSCA.N	BLAN_005.20180626.IXOSCA.N.T.001	Negative	Anaplasma phagocytophilum
BLAN_005	deciduousForest	-77.972736	39.086224	168.3	6/26/2018 4:12	BLAN_005.20180626.AMBAME.N	BLAN_005.20180626.AMBAME.N.T.004	Negative	Borrelia lonestari
BLAN_005	deciduousForest	-77.972736	39.086224	168.3	6/26/2018 4:12	BLAN_005.20180626.IXOSCA.N	BLAN_005.20180626.IXOSCA.N.T.003	Negative	Borrelia burgdorferi sensu lato
BLAN_005	deciduousForest	-77.972736	39.086224	168.3	8/27/2018 17:52	BLAN_005.20180827.AMBAME.N	BLAN_005.20180827.AMBAME.N.T.002	Negative	Francisella tularensis
BLAN_005	deciduousForest	-77.972736	39.086224	168.3	8/27/2018 17:52	BLAN_005.20180827.AMBAME.N	BLAN_005.20180827.AMBAME.N.T.003	Negative	Anaplasma phagocytophilum
BLAN_005	deciduousForest	-77.972736	39.086224	168.3	8/27/2018 17:52	BLAN_005.20180827.AMBAME.N	BLAN_005.20180827.AMBAME.N.T.001	Negative	Rickettsia rickettsii
BLAN_005	deciduousForest	-77.972736	39.086224	168.3	8/27/2018 17:52	BLAN_005.20180827.AMBAME.N	BLAN_005.20180827.AMBAME.N.T.003	Negative	Borrelia sp.
BLAN_005	deciduousForest	-77.972736	39.086224	168.3	8/27/2018 17:52	BLAN_005.20180827.AMBAME.N	BLAN_005.20180827.AMBAME.N.T.003	Negative	Borrelia lonestari
BLAN_005	deciduousForest	-77.972736	39.086224	168.3	8/27/2018 17:52	BLAN_005.20180827.AMBAME.N	BLAN_005.20180827.AMBAME.N.T.001	Negative	Ehrlichia chaffeensis
BLAN_005	deciduousForest	-77.972736	39.086224	168.3	8/27/2018 17:52	BLAN_005.20180827.AMBAME.N	BLAN_005.20180827.AMBAME.N.T.003	Negative	Rickettsia rickettsii
BLAN_005	deciduousForest	-77.972736	39.086224	168.3	8/27/2018 17:52	BLAN_005.20180827.AMBAME.N	BLAN_005.20180827.AMBAME.N.T.001	Negative	Ehrlichia ewingii
BLAN_005	deciduousForest	-77.972736	39.086224	168.3	8/27/2018 17:52	BLAN_005.20180827.AMBAME.N	BLAN_005.20180827.AMBAME.N.T.001	Negative	Borrelia lonestari
BLAN_005	deciduousForest	-77.972736	39.086224	168.3	8/27/2018 17:52	BLAN_005.20180827.AMBAME.N	BLAN_005.20180827.AMBAME.N.T.003	Negative	Ehrlichia ewingii
BLAN_005	deciduousForest	-77.972736	39.086224	168.3	8/27/2018 17:52	BLAN_005.20180827.AMBAME.N	BLAN_005.20180827.AMBAME.N.T.002	Negative	Borrelia sp.
BLAN_005	deciduousForest	-77.972736	39.086224	168.3	8/27/2018 17:52	BLAN_005.20180827.AMBAME.N	BLAN_005.20180827.AMBAME.N.T.002	Negative	Rickettsia rickettsii
BLAN_005	deciduousForest	-77.972736	39.086224	168.3	8/27/2018 17:52	BLAN_005.20180827.AMBAME.N	BLAN_005.20180827.AMBAME.N.T.002	Negative	Anaplasma phagocytophilum
BLAN_005	deciduousForest	-77.972736	39.086224	168.3	8/27/2018 17:52	BLAN_005.20180827.AMBAME.N	BLAN_005.20180827.AMBAME.N.T.002	Negative	Ehrlichia chaffeensis
BLAN_005	deciduousForest	-77.972736	39.086224	168.3	8/27/2018 17:52	BLAN_005.20180827.AMBAME.N	BLAN_005.20180827.AMBAME.N.T.001	Negative	Anaplasma phagocytophilum
BLAN_005	deciduousForest	-77.972736	39.086224	168.3	8/27/2018 17:52	BLAN_005.20180827.AMBAME.N	BLAN_005.20180827.AMBAME.N.T.003	Negative	Francisella tularensis
BLAN_005	deciduousForest	-77.972736	39.086224	168.3	8/27/2018 17:52	BLAN_005.20180827.AMBAME.N	BLAN_005.20180827.AMBAME.N.T.003	Negative	Ehrlichia chaffeensis
BLAN_005	deciduousForest	-77.972736	39.086224	168.3	8/27/2018 17:52	BLAN_005.20180827.AMBAME.N	BLAN_005.20180827.AMBAME.N.T.002	Negative	Borrelia lonestari
BLAN_005	deciduousForest	-77.972736	39.086224	168.3	8/27/2018 17:52	BLAN_005.20180827.AMBAME.N	BLAN_005.20180827.AMBAME.N.T.001	Negative	Borrelia sp.
BLAN_005	deciduousForest	-77.972736	39.086224	168.3	8/27/2018 17:52	BLAN_005.20180827.AMBAME.N	BLAN_005.20180827.AMBAME.N.T.001	Negative	Francisella tularensis
BLAN_005	deciduousForest	-77.972736	39.086224	168.3	8/27/2018 17:52	BLAN_005.20180827.AMBAME.N	BLAN_005.20180827.AMBAME.N.T.002	Negative	Ehrlichia ewingii
BLAN_005	deciduousForest	-77.972736	39.086224	168.3	9/20/2018 17:36	BLAN_005.20180920.IXOSCA.N	BLAN_005.20180920.IXOSCA.N.T.003	Negative	Anaplasma phagocytophilum
BLAN_005	deciduousForest	-77.972736	39.086224	168.3	9/20/2018 17:36	BLAN_005.20180920.IXOSCA.N	BLAN_005.20180920.IXOSCA.N.T.005	Negative	Ehrlichia muris-like
BLAN_005	deciduousForest	-77.972736	39.086224	168.3	9/20/2018 17:36	BLAN_005.20180920.IXOSCA.N	BLAN_005.20180920.IXOSCA.N.T.004	Negative	Anaplasma phagocytophilum
BLAN_005	deciduousForest	-77.972736	39.086224	168.3	9/20/2018 17:36	BLAN_005.20180920.IXOSCA.N	BLAN_005.20180920.IXOSCA.N.T.005	Negative	Borrelia mayonii
BLAN_005	deciduousForest	-77.972736	39.086224	168.3	9/20/2018 17:36	BLAN_005.20180920.IXOSCA.N	BLAN_005.20180920.IXOSCA.N.T.001	Negative	Anaplasma phagocytophilum
BLAN_005	deciduousForest	-77.972736	39.086224	168.3	9/20/2018 17:36	BLAN_005.20180920.IXOSCA.N	BLAN_005.20180920.IXOSCA.N.T.004	Negative	Borrelia miyamotoi
BLAN_005	deciduousForest	-77.972736	39.086224	168.3	9/20/2018 17:36	BLAN_005.20180920.IXOSCA.N	BLAN_005.20180920.IXOSCA.N.T.005	Negative	Anaplasma phagocytophilum
BLAN_005	deciduousForest	-77.972736	39.086224	168.3	9/20/2018 17:36	BLAN_005.20180920.IXOSCA.N	BLAN_005.20180920.IXOSCA.N.T.002	Negative	Anaplasma phagocytophilum
BLAN_005	deciduousForest	-77.972736	39.086224	168.3	9/20/2018 17:36	BLAN_005.20180920.IXOSCA.N	BLAN_005.20180920.IXOSCA.N.T.004	Negative	Borrelia mayonii
BLAN_005	deciduousForest	-77.972736	39.086224	168.3	9/20/2018 17:36	BLAN_005.20180920.IXOSCA.N	BLAN_005.20180920.IXOSCA.N.T.004	Negative	Borrelia sp.
BLAN_005	deciduousForest	-77.972736	39.086224	168.3	9/20/2018 17:36	BLAN_005.20180920.IXOSCA.N	BLAN_005.20180920.IXOSCA.N.T.002	Negative	Babesia microti
BLAN_005	deciduousForest	-77.972736	39.086224	168.3	9/20/2018 17:36	BLAN_005.20180920.IXOSCA.N	BLAN_005.20180920.IXOSCA.N.T.003	Negative	Borrelia miyamotoi
BLAN_005	deciduousForest	-77.972736	39.086224	168.3	9/20/2018 17:36	BLAN_005.20180920.IXOSCA.N	BLAN_005.20180920.IXOSCA.N.T.002	Negative	Borrelia mayonii
BLAN_005	deciduousForest	-77.972736	39.086224	168.3	9/20/2018 17:36	BLAN_005.20180920.IXOSCA.N	BLAN_005.20180920.IXOSCA.N.T.003	Negative	Borrelia burgdorferi sensu lato
BLAN_005	deciduousForest	-77.972736	39.086224	168.3	9/20/2018 17:36	BLAN_005.20180920.IXOSCA.N	BLAN_005.20180920.IXOSCA.N.T.003	Negative	Borrelia mayonii
BLAN_005	deciduousForest	-77.972736	39.086224	168.3	9/20/2018 17:36	BLAN_005.20180920.IXOSCA.N	BLAN_005.20180920.IXOSCA.N.T.003	Negative	Babesia microti
BLAN_005	deciduousForest	-77.972736	39.086224	168.3	9/20/2018 17:36	BLAN_005.20180920.IXOSCA.N	BLAN_005.20180920.IXOSCA.N.T.003	Negative	Borrelia sp.
BLAN_005	deciduousForest	-77.972736	39.086224	168.3	9/20/2018 17:36	BLAN_005.20180920.IXOSCA.N	BLAN_005.20180920.IXOSCA.N.T.005	Negative	Borrelia burgdorferi sensu lato
BLAN_005	deciduousForest	-77.972736	39.086224	168.3	9/20/2018 17:36	BLAN_005.20180920.IXOSCA.N	BLAN_005.20180920.IXOSCA.N.T.004	Negative	Babesia microti
BLAN_005	deciduousForest	-77.972736	39.086224	168.3	9/20/2018 17:36	BLAN_005.20180920.IXOSCA.N	BLAN_005.20180920.IXOSCA.N.T.001	Negative	Babesia microti
BLAN_005	deciduousForest	-77.972736	39.086224	168.3	9/20/2018 17:36	BLAN_005.20180920.IXOSCA.N	BLAN_005.20180920.IXOSCA.N.T.001	Negative	Borrelia miyamotoi
BLAN_005	deciduousForest	-77.972736	39.086224	168.3	9/20/2018 17:36	BLAN_005.20180920.IXOSCA.N	BLAN_005.20180920.IXOSCA.N.T.002	Negative	Ehrlichia muris-like
BLAN_005	deciduousForest	-77.972736	39.086224	168.3	9/20/2018 17:36	BLAN_005.20180920.IXOSCA.N	BLAN_005.20180920.IXOSCA.N.T.002	Negative	Borrelia miyamotoi
BLAN_005	deciduousForest	-77.972736	39.086224	168.3	9/20/2018 17:36	BLAN_005.20180920.IXOSCA.N	BLAN_005.20180920.IXOSCA.N.T.001	Negative	Borrelia sp.
BLAN_005	deciduousForest	-77.972736	39.086224	168.3	9/20/2018 17:36	BLAN_005.20180920.IXOSCA.N	BLAN_005.20180920.IXOSCA.N.T.005	Negative	Borrelia miyamotoi
BLAN_005	deciduousForest	-77.972736	39.086224	168.3	9/20/2018 17:36	BLAN_005.20180920.IXOSCA.N	BLAN_005.20180920.IXOSCA.N.T.003	Negative	Ehrlichia muris-like
BLAN_005	deciduousForest	-77.972736	39.086224	168.3	9/20/2018 17:36	BLAN_005.20180920.IXOSCA.N	BLAN_005.20180920.IXOSCA.N.T.005	Negative	Borrelia sp.
BLAN_005	deciduousForest	-77.972736	39.086224	168.3	9/20/2018 17:36	BLAN_005.20180920.IXOSCA.N	BLAN_005.20180920.IXOSCA.N.T.001	Negative	Borrelia mayonii
BLAN_005	deciduousForest	-77.972736	39.086224	168.3	9/20/2018 17:36	BLAN_005.20180920.IXOSCA.N	BLAN_005.20180920.IXOSCA.N.T.001	Negative	Ehrlichia muris-like
BLAN_005	deciduousForest	-77.972736	39.086224	168.3	9/20/2018 17:36	BLAN_005.20180920.IXOSCA.N	BLAN_005.20180920.IXOSCA.N.T.002	Negative	Borrelia sp.
BLAN_005	deciduousForest	-77.972736	39.086224	168.3	9/20/2018 17:36	BLAN_005.20180920.IXOSCA.N	BLAN_005.20180920.IXOSCA.N.T.005	Negative	Babesia microti
BLAN_005	deciduousForest	-77.972736	39.086224	168.3	9/20/2018 17:36	BLAN_005.20180920.IXOSCA.N	BLAN_005.20180920.IXOSCA.N.T.004	Negative	Borrelia burgdorferi sensu lato
BLAN_005	deciduousForest	-77.972736	39.086224	168.3	9/20/2018 17:36	BLAN_005.20180920.IXOSCA.N	BLAN_005.20180920.IXOSCA.N.T.001	Negative	Borrelia burgdorferi sensu lato
BLAN_005	deciduousForest	-77.972736	39.086224	168.3	9/20/2018 17:36	BLAN_005.20180920.IXOSCA.N	BLAN_005.20180920.IXOSCA.N.T.002	Negative	Borrelia burgdorferi sensu lato
BLAN_005	deciduousForest	-77.972736	39.086224	168.3	9/20/2018 17:36	BLAN_005.20180920.IXOSCA.N	BLAN_005.20180920.IXOSCA.N.T.004	Negative	Ehrlichia muris-like
BLAN_005	deciduousForest	-77.972736	39.086224	168.3	7/15/2019 17:26	BLAN_005.20190715.IXOSCA.N	BLAN_005.20190715.IXOSCA.001	Negative	Ehrlichia muris-like
BLAN_005	deciduousForest	-77.972736	39.086224	168.3	7/15/2019 17:26	BLAN_005.20190715.IXOSCA.N	BLAN_005.20190715.IXOSCA.001	Negative	Anaplasma phagocytophilum
BLAN_005	deciduousForest	-77.972736	39.086224	168.3	7/15/2019 17:26	BLAN_005.20190715.IXOSCA.N	BLAN_005.20190715.IXOSCA.001	Negative	Borrelia miyamotoi
BLAN_005	deciduousForest	-77.972736	39.086224	168.3	7/15/2019 17:26	BLAN_005.20190715.IXOSCA.N	BLAN_005.20190715.IXOSCA.001	Negative	Borrelia mayonii
BLAN_005	deciduousForest	-77.972736	39.086224	168.3	7/15/2019 17:26	BLAN_005.20190715.IXOSCA.N	BLAN_005.20190715.IXOSCA.001	Negative	Babesia microti
BLAN_005	deciduousForest	-77.972736	39.086224	168.3	7/15/2019 17:26	BLAN_005.20190715.IXOSCA.N	BLAN_005.20190715.IXOSCA.001	Negative	Borrelia burgdorferi sensu lato
BLAN_005	deciduousForest	-77.972736	39.086224	168.3	7/15/2019 17:26	BLAN_005.20190715.IXOSCA.N	BLAN_005.20190715.IXOSCA.001	Negative	Borrelia sp.
BLAN_012	deciduousForest	-77.95959	39.082719	134.9	5/16/2016 18:12	BLAN_012.20160516.IXOSCA.N	BLAN_012.20160516.IXOSCA.N.T.001	Negative	Anaplasma phagocytophilum
BLAN_012	deciduousForest	-77.95959	39.082719	134.9	5/16/2016 18:12	BLAN_012.20160516.IXOSCA.N	BLAN_012.20160516.IXOSCA.N.T.001	Negative	Borrelia mayonii
BLAN_012	deciduousForest	-77.95959	39.082719	134.9	5/16/2016 18:12	BLAN_012.20160516.IXOSCA.N	BLAN_012.20160516.IXOSCA.N.T.001	Negative	Borrelia miyamotoi
BLAN_012	deciduousForest	-77.95959	39.082719	134.9	5/16/2016 18:12	BLAN_012.20160516.IXOSCA.N	BLAN_012.20160516.IXOSCA.N.T.001	Negative	Borrelia sp.
BLAN_012	deciduousForest	-77.95959	39.082719	134.9	5/16/2016 18:12	BLAN_012.20160516.IXOSCA.N	BLAN_012.20160516.IXOSCA.N.T.001	Negative	Babesia microti
BLAN_012	deciduousForest	-77.95959	39.082719	134.9	5/16/2016 18:12	BLAN_012.20160516.IXOSCA.N	BLAN_012.20160516.IXOSCA.N.T.001	Negative	Borrelia burgdorferi sensu lato
BLAN_012	deciduousForest	-77.95959	39.082719	134.9	5/16/2016 18:12	BLAN_012.20160516.IXOSCA.N	BLAN_012.20160516.IXOSCA.N.T.001	Negative	Ehrlichia muris-like
BLAN_012	deciduousForest	-77.95959	39.082719	134.9	6/1/2017 15:25	BLAN_012.20170601.IXOSCA.N	BLAN_012.20170601.IXOSCA.N.T.001	Negative	Borrelia sp.
BLAN_012	deciduousForest	-77.95959	39.082719	134.9	6/1/2017 15:25	BLAN_012.20170601.IXOSCA.N	BLAN_012.20170601.IXOSCA.N.T.001	Negative	Borrelia miyamotoi
BLAN_012	deciduousForest	-77.95959	39.082719	134.9	6/1/2017 15:25	BLAN_012.20170601.IXOSCA.N	BLAN_012.20170601.IXOSCA.N.T.001	Negative	Ehrlichia muris-like
BLAN_012	deciduousForest	-77.95959	39.082719	134.9	6/1/2017 15:25	BLAN_012.20170601.IXOSCA.N	BLAN_012.20170601.IXOSCA.N.T.001	Negative	Babesia microti
BLAN_012	deciduousForest	-77.95959	39.082719	134.9	6/1/2017 15:25	BLAN_012.20170601.IXOSCA.N	BLAN_012.20170601.IXOSCA.N.T.001	Negative	Borrelia mayonii
BLAN_012	deciduousForest	-77.95959	39.082719	134.9	6/1/2017 15:25	BLAN_012.20170601.IXOSCA.N	BLAN_012.20170601.IXOSCA.N.T.001	Negative	Anaplasma phagocytophilum
BLAN_012	deciduousForest	-77.95959	39.082719	134.9	6/1/2017 15:25	BLAN_012.20170601.IXOSCA.N	BLAN_012.20170601.IXOSCA.N.T.001	Negative	Borrelia burgdorferi sensu lato
BLAN_012	deciduousForest	-77.95959	39.082719	134.9	6/20/2017 19:53	BLAN_012.20170620.IXOSCA.N	BLAN_012.20170620.IXOSCA.N.T.001	Negative	Babesia microti
BLAN_012	deciduousForest	-77.95959	39.082719	134.9	6/20/2017 19:53	BLAN_012.20170620.IXOSCA.N	BLAN_012.20170620.IXOSCA.N.T.001	Negative	Borrelia mayonii
BLAN_012	deciduousForest	-77.95959	39.082719	134.9	6/20/2017 19:53	BLAN_012.20170620.IXOSCA.N	BLAN_012.20170620.IXOSCA.N.T.001	Negative	Borrelia sp.
BLAN_012	deciduousForest	-77.95959	39.082719	134.9	6/20/2017 19:53	BLAN_012.20170620.IXOSCA.N	BLAN_012.20170620.IXOSCA.N.T.001	Negative	Borrelia burgdorferi sensu lato
BLAN_012	deciduousForest	-77.95959	39.082719	134.9	6/20/2017 19:53	BLAN_012.20170620.IXOSCA.N	BLAN_012.20170620.IXOSCA.N.T.001	Negative	Anaplasma phagocytophilum
BLAN_012	deciduousForest	-77.95959	39.082719	134.9	6/20/2017 19:53	BLAN_012.20170620.IXOSCA.N	BLAN_012.20170620.IXOSCA.N.T.001	Negative	Ehrlichia muris-like
BLAN_012	deciduousForest	-77.95959	39.082719	134.9	6/20/2017 19:53	BLAN_012.20170620.IXOSCA.N	BLAN_012.20170620.IXOSCA.N.T.001	Negative	Borrelia miyamotoi
BLAN_012	deciduousForest	-77.95959	39.082719	134.9	8/26/2019 18:26	BLAN_012.20190826.IXOSCA.N	BLAN_012.20190826.IXOSCA.001	Negative	Borrelia sp.
BLAN_012	deciduousForest	-77.95959	39.082719	134.9	8/26/2019 18:26	BLAN_012.20190826.IXOSCA.N	BLAN_012.20190826.IXOSCA.001	Negative	Borrelia miyamotoi
BLAN_012	deciduousForest	-77.95959	39.082719	134.9	8/26/2019 18:26	BLAN_012.20190826.IXOSCA.N	BLAN_012.20190826.IXOSCA.001	Negative	Borrelia burgdorferi sensu lato
BLAN_012	deciduousForest	-77.95959	39.082719	134.9	8/26/2019 18:26	BLAN_012.20190826.IXOSCA.N	BLAN_012.20190826.IXOSCA.001	Negative	Borrelia mayonii
BLAN_012	deciduousForest	-77.95959	39.082719	134.9	8/26/2019 18:26	BLAN_012.20190826.IXOSCA.N	BLAN_012.20190826.IXOSCA.001	Negative	Ehrlichia muris-like
BLAN_012	deciduousForest	-77.95959	39.082719	134.9	8/26/2019 18:26	BLAN_012.20190826.IXOSCA.N	BLAN_012.20190826.IXOSCA.001	Negative	Anaplasma phagocytophilum
BLAN_012	deciduousForest	-77.95959	39.082719	134.9	8/26/2019 18:26	BLAN_012.20190826.IXOSCA.N	BLAN_012.20190826.IXOSCA.001	Negative	Babesia microti
BLAN_012	deciduousForest	-77.95959	39.082719	134.9	9/14/2020 14:55	BLAN_012.20200914.IXOSCA.N	BLAN_012.20200914.IXOSCA.N.T.001	Negative	Borrelia mayonii
BLAN_012	deciduousForest	-77.95959	39.082719	134.9	9/14/2020 14:55	BLAN_012.20200914.IXOSCA.N	BLAN_012.20200914.IXOSCA.N.T.001	Negative	Borrelia burgdorferi sensu lato
BLAN_012	deciduousForest	-77.95959	39.082719	134.9	9/14/2020 14:55	BLAN_012.20200914.IXOSCA.N	BLAN_012.20200914.IXOSCA.N.T.001	Negative	Ehrlichia muris-like
BLAN_012	deciduousForest	-77.95959	39.082719	134.9	9/14/2020 14:55	BLAN_012.20200914.IXOSCA.N	BLAN_012.20200914.IXOSCA.N.T.001	Negative	Anaplasma phagocytophilum
BLAN_012	deciduousForest	-77.95959	39.082719	134.9	9/14/2020 14:55	BLAN_012.20200914.IXOSCA.N	BLAN_012.20200914.IXOSCA.N.T.001	Negative	Borrelia miyamotoi
BLAN_012	deciduousForest	-77.95959	39.082719	134.9	9/14/2020 14:55	BLAN_012.20200914.IXOSCA.N	BLAN_012.20200914.IXOSCA.N.T.001	Negative	Babesia microti
BLAN_012	deciduousForest	-77.95959	39.082719	134.9	9/14/2020 14:55	BLAN_012.20200914.IXOSCA.N	BLAN_012.20200914.IXOSCA.N.T.001	Negative	Borrelia sp.
BLAN_015	deciduousForest	-77.955492	39.088729	125.9	6/20/2017 20:59	BLAN_015.20170620.IXOSCA.N	BLAN_015.20170620.IXOSCA.N.T.001	Negative	Borrelia miyamotoi
BLAN_015	deciduousForest	-77.955492	39.088729	125.9	6/20/2017 20:59	BLAN_015.20170620.IXOSCA.N	BLAN_015.20170620.IXOSCA.N.T.001	Negative	Babesia microti
BLAN_015	deciduousForest	-77.955492	39.088729	125.9	6/20/2017 20:59	BLAN_015.20170620.IXOSCA.N	BLAN_015.20170620.IXOSCA.N.T.001	Negative	Anaplasma phagocytophilum
BLAN_015	deciduousForest	-77.955492	39.088729	125.9	6/20/2017 20:59	BLAN_015.20170620.IXOSCA.N	BLAN_015.20170620.IXOSCA.N.T.001	Negative	Borrelia burgdorferi sensu lato
BLAN_015	deciduousForest	-77.955492	39.088729	125.9	6/20/2017 20:59	BLAN_015.20170620.IXOSCA.N	BLAN_015.20170620.IXOSCA.N.T.001	Negative	Borrelia sp.
BLAN_015	deciduousForest	-77.955492	39.088729	125.9	6/20/2017 20:59	BLAN_015.20170620.IXOSCA.N	BLAN_015.20170620.IXOSCA.N.T.001	Negative	Borrelia mayonii
BLAN_015	deciduousForest	-77.955492	39.088729	125.9	6/20/2017 20:59	BLAN_015.20170620.IXOSCA.N	BLAN_015.20170620.IXOSCA.N.T.001	Negative	Ehrlichia muris-like
BLAN_015	deciduousForest	-77.955492	39.088729	125.9	6/6/2019 17:54	BLAN_015.20190606.AMBAME.N	BLAN_015.20190606.AMBAME.001	Negative	Rickettsia rickettsii
BLAN_015	deciduousForest	-77.955492	39.088729	125.9	6/6/2019 17:54	BLAN_015.20190606.AMBAME.N	BLAN_015.20190606.AMBAME.001	Negative	Anaplasma phagocytophilum
BLAN_015	deciduousForest	-77.955492	39.088729	125.9	6/6/2019 17:54	BLAN_015.20190606.AMBAME.N	BLAN_015.20190606.AMBAME.001	Negative	Ehrlichia ewingii
BLAN_015	deciduousForest	-77.955492	39.088729	125.9	6/6/2019 17:54	BLAN_015.20190606.AMBAME.N	BLAN_015.20190606.AMBAME.001	Negative	Borrelia sp.
BLAN_015	deciduousForest	-77.955492	39.088729	125.9	6/6/2019 17:54	BLAN_015.20190606.AMBAME.N	BLAN_015.20190606.AMBAME.001	Negative	Ehrlichia chaffeensis
BLAN_015	deciduousForest	-77.955492	39.088729	125.9	6/6/2019 17:54	BLAN_015.20190606.AMBAME.N	BLAN_015.20190606.AMBAME.001	Negative	Borrelia lonestari
BLAN_015	deciduousForest	-77.955492	39.088729	125.9	6/6/2019 17:54	BLAN_015.20190606.AMBAME.N	BLAN_015.20190606.AMBAME.001	Negative	Francisella tularensis
DELA_001	woodyWetlands	-87.80543	32.53327	24.6	9/10/2019 16:00	DELA_001.20190910.AMBAME.N	DELA_001.20190910.AMBAME.002	Negative	Borrelia lonestari
DELA_001	woodyWetlands	-87.80543	32.53327	24.6	9/10/2019 16:00	DELA_001.20190910.AMBAME.N	DELA_001.20190910.AMBAME.002	Negative	Francisella tularensis
DELA_001	woodyWetlands	-87.80543	32.53327	24.6	9/10/2019 16:00	DELA_001.20190910.AMBAME.N	DELA_001.20190910.AMBAME.002	Negative	Anaplasma phagocytophilum
DELA_001	woodyWetlands	-87.80543	32.53327	24.6	9/10/2019 16:00	DELA_001.20190910.AMBAME.N	DELA_001.20190910.AMBAME.001	Negative	Francisella tularensis
DELA_001	woodyWetlands	-87.80543	32.53327	24.6	9/10/2019 16:00	DELA_001.20190910.AMBAME.N	DELA_001.20190910.AMBAME.001	Negative	Ehrlichia ewingii
DELA_001	woodyWetlands	-87.80543	32.53327	24.6	9/10/2019 16:00	DELA_001.20190910.AMBAME.N	DELA_001.20190910.AMBAME.001	Negative	Borrelia lonestari
DELA_001	woodyWetlands	-87.80543	32.53327	24.6	9/10/2019 16:00	DELA_001.20190910.AMBAME.N	DELA_001.20190910.AMBAME.002	Negative	Rickettsia rickettsii
DELA_001	woodyWetlands	-87.80543	32.53327	24.6	9/10/2019 16:00	DELA_001.20190910.AMBAME.N	DELA_001.20190910.AMBAME.001	Negative	Borrelia sp.
DELA_001	woodyWetlands	-87.80543	32.53327	24.6	9/10/2019 16:00	DELA_001.20190910.AMBAME.N	DELA_001.20190910.AMBAME.002	Negative	Borrelia sp.
DELA_001	woodyWetlands	-87.80543	32.53327	24.6	9/10/2019 16:00	DELA_001.20190910.AMBAME.N	DELA_001.20190910.AMBAME.002	Negative	Ehrlichia ewingii
DELA_001	woodyWetlands	-87.80543	32.53327	24.6	9/10/2019 16:00	DELA_001.20190910.AMBAME.N	DELA_001.20190910.AMBAME.001	Negative	Ehrlichia chaffeensis
DELA_001	woodyWetlands	-87.80543	32.53327	24.6	9/10/2019 16:00	DELA_001.20190910.AMBAME.N	DELA_001.20190910.AMBAME.002	Negative	Ehrlichia chaffeensis
DELA_001	woodyWetlands	-87.80543	32.53327	24.6	9/10/2019 16:00	DELA_001.20190910.AMBAME.N	DELA_001.20190910.AMBAME.001	Negative	Anaplasma phagocytophilum
DELA_001	woodyWetlands	-87.80543	32.53327	24.6	9/10/2019 16:00	DELA_001.20190910.AMBAME.N	DELA_001.20190910.AMBAME.001	Negative	Rickettsia rickettsii
DELA_005	woodyWetlands	-87.81385	32.52438	26.8	9/13/2018 15:20	DELA_005.20180913.AMBAME.N	DELA_005.20180913.AMBAME.N.T.001	Negative	Borrelia lonestari
DELA_005	woodyWetlands	-87.81385	32.52438	26.8	9/13/2018 15:20	DELA_005.20180913.AMBAME.N	DELA_005.20180913.AMBAME.N.T.001	Negative	Rickettsia rickettsii
DELA_005	woodyWetlands	-87.81385	32.52438	26.8	9/13/2018 15:20	DELA_005.20180913.AMBAME.N	DELA_005.20180913.AMBAME.N.T.001	Negative	Ehrlichia ewingii
DELA_005	woodyWetlands	-87.81385	32.52438	26.8	9/13/2018 15:20	DELA_005.20180913.AMBAME.N	DELA_005.20180913.AMBAME.N.T.001	Negative	Anaplasma phagocytophilum
DELA_005	woodyWetlands	-87.81385	32.52438	26.8	9/13/2018 15:20	DELA_005.20180913.AMBAME.N	DELA_005.20180913.AMBAME.N.T.001	Negative	Borrelia sp.
DELA_005	woodyWetlands	-87.81385	32.52438	26.8	9/13/2018 15:20	DELA_005.20180913.AMBAME.N	DELA_005.20180913.AMBAME.N.T.001	Negative	Francisella tularensis
DELA_005	woodyWetlands	-87.81385	32.52438	26.8	9/13/2018 15:20	DELA_005.20180913.AMBAME.N	DELA_005.20180913.AMBAME.N.T.001	Negative	Ehrlichia chaffeensis
DELA_005	woodyWetlands	-87.81385	32.52438	26.8	5/8/2019 16:50	DELA_005.20190508.AMBAME.N	DELA_005.20190508.AMBAME.001	Negative	Borrelia sp.
DELA_005	woodyWetlands	-87.81385	32.52438	26.8	5/8/2019 16:50	DELA_005.20190508.AMBAME.N	DELA_005.20190508.AMBAME.002	Negative	Rickettsia rickettsii
DELA_005	woodyWetlands	-87.81385	32.52438	26.8	5/8/2019 16:50	DELA_005.20190508.AMBAME.N	DELA_005.20190508.AMBAME.002	Negative	Francisella tularensis
DELA_005	woodyWetlands	-87.81385	32.52438	26.8	5/8/2019 16:50	DELA_005.20190508.AMBAME.N	DELA_005.20190508.AMBAME.001	Negative	Ehrlichia chaffeensis
DELA_005	woodyWetlands	-87.81385	32.52438	26.8	5/8/2019 16:50	DELA_005.20190508.AMBAME.N	DELA_005.20190508.AMBAME.002	Negative	Ehrlichia chaffeensis
DELA_005	woodyWetlands	-87.81385	32.52438	26.8	5/8/2019 16:50	DELA_005.20190508.AMBAME.N	DELA_005.20190508.AMBAME.001	Negative	Borrelia lonestari
DELA_005	woodyWetlands	-87.81385	32.52438	26.8	5/8/2019 16:50	DELA_005.20190508.AMBAME.N	DELA_005.20190508.AMBAME.001	Negative	Rickettsia rickettsii
DELA_005	woodyWetlands	-87.81385	32.52438	26.8	5/8/2019 16:50	DELA_005.20190508.AMBAME.N	DELA_005.20190508.AMBAME.001	Negative	Francisella tularensis
DELA_005	woodyWetlands	-87.81385	32.52438	26.8	5/8/2019 16:50	DELA_005.20190508.AMBAME.N	DELA_005.20190508.AMBAME.002	Negative	Borrelia sp.
DELA_005	woodyWetlands	-87.81385	32.52438	26.8	5/8/2019 16:50	DELA_005.20190508.AMBAME.N	DELA_005.20190508.AMBAME.002	Negative	Borrelia lonestari
DELA_005	woodyWetlands	-87.81385	32.52438	26.8	5/8/2019 16:50	DELA_005.20190508.AMBAME.N	DELA_005.20190508.AMBAME.001	Negative	Anaplasma phagocytophilum
DELA_005	woodyWetlands	-87.81385	32.52438	26.8	5/8/2019 16:50	DELA_005.20190508.AMBAME.N	DELA_005.20190508.AMBAME.002	Negative	Ehrlichia ewingii
DELA_005	woodyWetlands	-87.81385	32.52438	26.8	5/8/2019 16:50	DELA_005.20190508.AMBAME.N	DELA_005.20190508.AMBAME.001	Negative	Ehrlichia ewingii
DELA_005	woodyWetlands	-87.81385	32.52438	26.8	5/8/2019 16:50	DELA_005.20190508.AMBAME.N	DELA_005.20190508.AMBAME.002	Negative	Anaplasma phagocytophilum
DELA_008	woodyWetlands	-87.81414	32.53888	25.3	9/17/2015 14:58	DELA_008.20150917.AMBAME.N	DELA_008.20150917.AMBAME.N.T.002	Negative	Ehrlichia ewingii
DELA_008	woodyWetlands	-87.81414	32.53888	25.3	9/17/2015 14:58	DELA_008.20150917.AMBAME.N	DELA_008.20150917.AMBAME.N.T.001	Negative	Ehrlichia chaffeensis
DELA_008	woodyWetlands	-87.81414	32.53888	25.3	9/17/2015 14:58	DELA_008.20150917.AMBAME.N	DELA_008.20150917.AMBAME.N.T.002	Negative	Borrelia sp.
DELA_008	woodyWetlands	-87.81414	32.53888	25.3	9/17/2015 14:58	DELA_008.20150917.AMBAME.N	DELA_008.20150917.AMBAME.N.T.001	Negative	Rickettsia rickettsii
DELA_008	woodyWetlands	-87.81414	32.53888	25.3	9/17/2015 14:58	DELA_008.20150917.AMBAME.N	DELA_008.20150917.AMBAME.N.T.001	Negative	Ehrlichia ewingii
DELA_008	woodyWetlands	-87.81414	32.53888	25.3	9/17/2015 14:58	DELA_008.20150917.AMBAME.N	DELA_008.20150917.AMBAME.N.T.002	Negative	Francisella tularensis
DELA_008	woodyWetlands	-87.81414	32.53888	25.3	9/17/2015 14:58	DELA_008.20150917.AMBAME.N	DELA_008.20150917.AMBAME.N.T.001	Negative	Borrelia lonestari
DELA_008	woodyWetlands	-87.81414	32.53888	25.3	9/17/2015 14:58	DELA_008.20150917.AMBAME.N	DELA_008.20150917.AMBAME.N.T.002	Negative	Borrelia lonestari
DELA_008	woodyWetlands	-87.81414	32.53888	25.3	9/17/2015 14:58	DELA_008.20150917.AMBAME.N	DELA_008.20150917.AMBAME.N.T.001	Negative	Borrelia sp.
DELA_008	woodyWetlands	-87.81414	32.53888	25.3	9/17/2015 14:58	DELA_008.20150917.AMBAME.N	DELA_008.20150917.AMBAME.N.T.001	Negative	Anaplasma phagocytophilum
DELA_008	woodyWetlands	-87.81414	32.53888	25.3	9/17/2015 14:58	DELA_008.20150917.AMBAME.N	DELA_008.20150917.AMBAME.N.T.001	Negative	Francisella tularensis
DELA_008	woodyWetlands	-87.81414	32.53888	25.3	9/17/2015 14:58	DELA_008.20150917.AMBAME.N	DELA_008.20150917.AMBAME.N.T.002	Negative	Ehrlichia chaffeensis
DELA_008	woodyWetlands	-87.81414	32.53888	25.3	9/17/2015 14:58	DELA_008.20150917.AMBAME.N	DELA_008.20150917.AMBAME.N.T.002	Negative	Rickettsia rickettsii
DELA_008	woodyWetlands	-87.81414	32.53888	25.3	9/17/2015 14:58	DELA_008.20150917.AMBAME.N	DELA_008.20150917.AMBAME.N.T.002	Negative	Anaplasma phagocytophilum
DELA_008	woodyWetlands	-87.81414	32.53888	25.3	6/6/2018 15:28	DELA_008.20180606.AMBAME.N	DELA_008.20180606.AMBAME.N.T.002	Negative	Rickettsia rickettsii
DELA_008	woodyWetlands	-87.81414	32.53888	25.3	6/6/2018 15:28	DELA_008.20180606.AMBAME.N	DELA_008.20180606.AMBAME.N.T.002	Negative	Ehrlichia ewingii
DELA_008	woodyWetlands	-87.81414	32.53888	25.3	6/6/2018 15:28	DELA_008.20180606.AMBAME.N	DELA_008.20180606.AMBAME.N.T.001	Negative	Borrelia lonestari
DELA_008	woodyWetlands	-87.81414	32.53888	25.3	6/6/2018 15:28	DELA_008.20180606.AMBAME.N	DELA_008.20180606.AMBAME.N.T.001	Negative	Anaplasma phagocytophilum
DELA_008	woodyWetlands	-87.81414	32.53888	25.3	6/6/2018 15:28	DELA_008.20180606.AMBAME.N	DELA_008.20180606.AMBAME.N.T.001	Negative	Francisella tularensis
DELA_008	woodyWetlands	-87.81414	32.53888	25.3	6/6/2018 15:28	DELA_008.20180606.AMBAME.N	DELA_008.20180606.AMBAME.N.T.002	Negative	Anaplasma phagocytophilum
DELA_008	woodyWetlands	-87.81414	32.53888	25.3	6/6/2018 15:28	DELA_008.20180606.AMBAME.N	DELA_008.20180606.AMBAME.N.T.001	Negative	Rickettsia rickettsii
DELA_008	woodyWetlands	-87.81414	32.53888	25.3	6/6/2018 15:28	DELA_008.20180606.AMBAME.N	DELA_008.20180606.AMBAME.N.T.002	Negative	Borrelia sp.
DELA_008	woodyWetlands	-87.81414	32.53888	25.3	6/6/2018 15:28	DELA_008.20180606.AMBAME.N	DELA_008.20180606.AMBAME.N.T.001	Negative	Borrelia sp.
DELA_008	woodyWetlands	-87.81414	32.53888	25.3	6/6/2018 15:28	DELA_008.20180606.AMBAME.N	DELA_008.20180606.AMBAME.N.T.002	Negative	Ehrlichia chaffeensis
DELA_008	woodyWetlands	-87.81414	32.53888	25.3	6/6/2018 15:28	DELA_008.20180606.AMBAME.N	DELA_008.20180606.AMBAME.N.T.002	Negative	Francisella tularensis
DELA_008	woodyWetlands	-87.81414	32.53888	25.3	6/6/2018 15:28	DELA_008.20180606.AMBAME.N	DELA_008.20180606.AMBAME.N.T.001	Negative	Ehrlichia chaffeensis
DELA_008	woodyWetlands	-87.81414	32.53888	25.3	6/6/2018 15:28	DELA_008.20180606.AMBAME.N	DELA_008.20180606.AMBAME.N.T.002	Negative	Borrelia lonestari
DELA_008	woodyWetlands	-87.81414	32.53888	25.3	6/6/2018 15:28	DELA_008.20180606.AMBAME.N	DELA_008.20180606.AMBAME.N.T.001	Negative	Ehrlichia ewingii
DELA_008	woodyWetlands	-87.81414	32.53888	25.3	6/19/2018 15:27	DELA_008.20180619.AMBAME.N	DELA_008.20180619.AMBAME.N.T.003	Negative	Borrelia sp.
DELA_008	woodyWetlands	-87.81414	32.53888	25.3	6/19/2018 15:27	DELA_008.20180619.AMBAME.N	DELA_008.20180619.AMBAME.N.T.003	Negative	Ehrlichia chaffeensis
DELA_008	woodyWetlands	-87.81414	32.53888	25.3	6/19/2018 15:27	DELA_008.20180619.AMBAME.N	DELA_008.20180619.AMBAME.N.T.003	Negative	Rickettsia rickettsii
DELA_008	woodyWetlands	-87.81414	32.53888	25.3	6/19/2018 15:27	DELA_008.20180619.AMBAME.N	DELA_008.20180619.AMBAME.N.T.001	Negative	Borrelia sp.
DELA_008	woodyWetlands	-87.81414	32.53888	25.3	6/19/2018 15:27	DELA_008.20180619.AMBAME.N	DELA_008.20180619.AMBAME.N.T.002	Negative	Borrelia lonestari
DELA_008	woodyWetlands	-87.81414	32.53888	25.3	6/19/2018 15:27	DELA_008.20180619.AMBAME.N	DELA_008.20180619.AMBAME.N.T.002	Negative	Borrelia sp.
DELA_008	woodyWetlands	-87.81414	32.53888	25.3	6/19/2018 15:27	DELA_008.20180619.AMBAME.N	DELA_008.20180619.AMBAME.N.T.003	Negative	Francisella tularensis
DELA_008	woodyWetlands	-87.81414	32.53888	25.3	6/19/2018 15:27	DELA_008.20180619.AMBAME.N	DELA_008.20180619.AMBAME.N.T.001	Negative	Anaplasma phagocytophilum
DELA_008	woodyWetlands	-87.81414	32.53888	25.3	6/19/2018 15:27	DELA_008.20180619.AMBAME.N	DELA_008.20180619.AMBAME.N.T.003	Negative	Borrelia lonestari
DELA_008	woodyWetlands	-87.81414	32.53888	25.3	6/19/2018 15:27	DELA_008.20180619.AMBAME.N	DELA_008.20180619.AMBAME.N.T.002	Negative	Rickettsia rickettsii
DELA_008	woodyWetlands	-87.81414	32.53888	25.3	6/19/2018 15:27	DELA_008.20180619.AMBAME.N	DELA_008.20180619.AMBAME.N.T.003	Negative	Ehrlichia ewingii
DELA_008	woodyWetlands	-87.81414	32.53888	25.3	6/19/2018 15:27	DELA_008.20180619.AMBAME.N	DELA_008.20180619.AMBAME.N.T.001	Negative	Ehrlichia ewingii
DELA_008	woodyWetlands	-87.81414	32.53888	25.3	6/19/2018 15:27	DELA_008.20180619.AMBAME.N	DELA_008.20180619.AMBAME.N.T.001	Negative	Francisella tularensis
DELA_008	woodyWetlands	-87.81414	32.53888	25.3	6/19/2018 15:27	DELA_008.20180619.AMBAME.N	DELA_008.20180619.AMBAME.N.T.001	Negative	Rickettsia rickettsii
DELA_008	woodyWetlands	-87.81414	32.53888	25.3	6/19/2018 15:27	DELA_008.20180619.AMBAME.N	DELA_008.20180619.AMBAME.N.T.002	Negative	Ehrlichia chaffeensis
DELA_008	woodyWetlands	-87.81414	32.53888	25.3	6/19/2018 15:27	DELA_008.20180619.AMBAME.N	DELA_008.20180619.AMBAME.N.T.002	Negative	Ehrlichia ewingii
DELA_008	woodyWetlands	-87.81414	32.53888	25.3	6/19/2018 15:27	DELA_008.20180619.AMBAME.N	DELA_008.20180619.AMBAME.N.T.003	Negative	Anaplasma phagocytophilum
DELA_008	woodyWetlands	-87.81414	32.53888	25.3	6/19/2018 15:27	DELA_008.20180619.AMBAME.N	DELA_008.20180619.AMBAME.N.T.001	Negative	Ehrlichia chaffeensis
DELA_008	woodyWetlands	-87.81414	32.53888	25.3	6/19/2018 15:27	DELA_008.20180619.AMBAME.N	DELA_008.20180619.AMBAME.N.T.002	Negative	Francisella tularensis
DELA_008	woodyWetlands	-87.81414	32.53888	25.3	6/19/2018 15:27	DELA_008.20180619.AMBAME.N	DELA_008.20180619.AMBAME.N.T.001	Negative	Borrelia lonestari
DELA_008	woodyWetlands	-87.81414	32.53888	25.3	6/19/2018 15:27	DELA_008.20180619.AMBAME.N	DELA_008.20180619.AMBAME.N.T.002	Negative	Anaplasma phagocytophilum
DELA_008	woodyWetlands	-87.81414	32.53888	25.3	8/23/2018 14:29	DELA_008.20180823.AMBAME.N	DELA_008.20180823.AMBAME.N.T.001	Negative	Francisella tularensis
DELA_008	woodyWetlands	-87.81414	32.53888	25.3	8/23/2018 14:29	DELA_008.20180823.AMBAME.N	DELA_008.20180823.AMBAME.N.T.001	Negative	Borrelia sp.
DELA_008	woodyWetlands	-87.81414	32.53888	25.3	8/23/2018 14:29	DELA_008.20180823.AMBAME.N	DELA_008.20180823.AMBAME.N.T.001	Negative	Anaplasma phagocytophilum
DELA_008	woodyWetlands	-87.81414	32.53888	25.3	8/23/2018 14:29	DELA_008.20180823.AMBAME.N	DELA_008.20180823.AMBAME.N.T.001	Negative	Ehrlichia ewingii
DELA_008	woodyWetlands	-87.81414	32.53888	25.3	8/23/2018 14:29	DELA_008.20180823.AMBAME.N	DELA_008.20180823.AMBAME.N.T.001	Negative	Borrelia lonestari
DELA_008	woodyWetlands	-87.81414	32.53888	25.3	8/23/2018 14:29	DELA_008.20180823.AMBAME.N	DELA_008.20180823.AMBAME.N.T.001	Negative	Ehrlichia chaffeensis
DELA_008	woodyWetlands	-87.81414	32.53888	25.3	8/23/2018 14:29	DELA_008.20180823.AMBAME.N	DELA_008.20180823.AMBAME.N.T.001	Negative	Rickettsia rickettsii
HARV_001	deciduousForest	-72.260096	42.424217	202.1	6/2/2014 16:10	HARV_001.20140602.IXOSCA.N	HARV_001.20140602.IXOSCA.N.002	Negative	Borrelia burgdorferi
HARV_001	deciduousForest	-72.260096	42.424217	202.1	6/2/2014 16:10	HARV_001.20140602.IXOSCA.N	HARV_001.20140602.IXOSCA.N.004	Negative	Borrelia burgdorferi
HARV_001	deciduousForest	-72.260096	42.424217	202.1	6/2/2014 16:10	HARV_001.20140602.IXOSCA.N	HARV_001.20140602.IXOSCA.N.003	Negative	Borrelia burgdorferi
HARV_001	deciduousForest	-72.260096	42.424217	202.1	6/2/2014 16:10	HARV_001.20140602.IXOSCA.N	HARV_001.20140602.IXOSCA.N.001	Negative	Borrelia burgdorferi
HARV_001	deciduousForest	-72.260096	42.424217	202.1	6/24/2014 13:50	HARV_001.20140624.IXOSCA.N	HARV_001.20140624.IXOSCA.N.001	Negative	Borrelia burgdorferi
HARV_001	deciduousForest	-72.260096	42.424217	202.1	6/24/2014 13:50	HARV_001.20140624.IXOSCA.N	HARV_001.20140624.IXOSCA.N.002	Negative	Borrelia burgdorferi
HARV_001	deciduousForest	-72.260096	42.424217	202.1	7/14/2014 17:53	HARV_001.20140714.IXOSCA.N	HARV_001.20140714.IXOSCA.N.001	Negative	Borrelia burgdorferi
HARV_001	deciduousForest	-72.260096	42.424217	202.1	5/26/2016 16:38	HARV_001.20160526.IXOSCA.N	HARV_001.20160526.IXOSCA.N.T.005	Negative	Babesia microti
HARV_001	deciduousForest	-72.260096	42.424217	202.1	5/26/2016 16:38	HARV_001.20160526.IXOSCA.N	HARV_001.20160526.IXOSCA.N.T.005	Negative	Ehrlichia muris-like
HARV_001	deciduousForest	-72.260096	42.424217	202.1	5/26/2016 16:38	HARV_001.20160526.IXOSCA.N	HARV_001.20160526.IXOSCA.N.T.002	Negative	Borrelia mayonii
HARV_001	deciduousForest	-72.260096	42.424217	202.1	5/26/2016 16:38	HARV_001.20160526.IXOSCA.N	HARV_001.20160526.IXOSCA.N.T.003	Negative	Babesia microti
HARV_001	deciduousForest	-72.260096	42.424217	202.1	5/26/2016 16:38	HARV_001.20160526.IXOSCA.N	HARV_001.20160526.IXOSCA.N.T.004	Negative	Borrelia burgdorferi sensu lato
HARV_001	deciduousForest	-72.260096	42.424217	202.1	5/26/2016 16:38	HARV_001.20160526.IXOSCA.N	HARV_001.20160526.IXOSCA.N.T.005	Negative	Borrelia sp.
HARV_001	deciduousForest	-72.260096	42.424217	202.1	5/26/2016 16:38	HARV_001.20160526.IXOSCA.N	HARV_001.20160526.IXOSCA.N.T.003	Negative	Borrelia sp.
HARV_001	deciduousForest	-72.260096	42.424217	202.1	5/26/2016 16:38	HARV_001.20160526.IXOSCA.N	HARV_001.20160526.IXOSCA.N.T.003	Negative	Ehrlichia muris-like
HARV_001	deciduousForest	-72.260096	42.424217	202.1	5/26/2016 16:38	HARV_001.20160526.IXOSCA.N	HARV_001.20160526.IXOSCA.N.T.003	Negative	Borrelia burgdorferi sensu lato
HARV_001	deciduousForest	-72.260096	42.424217	202.1	5/26/2016 16:38	HARV_001.20160526.IXOSCA.N	HARV_001.20160526.IXOSCA.N.T.005	Negative	Anaplasma phagocytophilum
HARV_001	deciduousForest	-72.260096	42.424217	202.1	5/26/2016 16:38	HARV_001.20160526.IXOSCA.N	HARV_001.20160526.IXOSCA.N.T.001	Negative	Borrelia burgdorferi sensu lato
HARV_001	deciduousForest	-72.260096	42.424217	202.1	5/26/2016 16:38	HARV_001.20160526.IXOSCA.N	HARV_001.20160526.IXOSCA.N.T.001	Negative	Borrelia miyamotoi
HARV_001	deciduousForest	-72.260096	42.424217	202.1	5/26/2016 16:38	HARV_001.20160526.IXOSCA.N	HARV_001.20160526.IXOSCA.N.T.003	Negative	Borrelia miyamotoi
HARV_001	deciduousForest	-72.260096	42.424217	202.1	5/26/2016 16:38	HARV_001.20160526.IXOSCA.N	HARV_001.20160526.IXOSCA.N.T.002	Negative	Babesia microti
HARV_001	deciduousForest	-72.260096	42.424217	202.1	5/26/2016 16:38	HARV_001.20160526.IXOSCA.N	HARV_001.20160526.IXOSCA.N.T.005	Negative	Borrelia mayonii
HARV_001	deciduousForest	-72.260096	42.424217	202.1	5/26/2016 16:38	HARV_001.20160526.IXOSCA.N	HARV_001.20160526.IXOSCA.N.T.003	Negative	Borrelia mayonii
HARV_001	deciduousForest	-72.260096	42.424217	202.1	5/26/2016 16:38	HARV_001.20160526.IXOSCA.N	HARV_001.20160526.IXOSCA.N.T.004	Negative	Borrelia mayonii
HARV_001	deciduousForest	-72.260096	42.424217	202.1	5/26/2016 16:38	HARV_001.20160526.IXOSCA.N	HARV_001.20160526.IXOSCA.N.T.005	Negative	Borrelia burgdorferi sensu lato
HARV_001	deciduousForest	-72.260096	42.424217	202.1	5/26/2016 16:38	HARV_001.20160526.IXOSCA.N	HARV_001.20160526.IXOSCA.N.T.004	Negative	Anaplasma phagocytophilum
HARV_001	deciduousForest	-72.260096	42.424217	202.1	5/26/2016 16:38	HARV_001.20160526.IXOSCA.N	HARV_001.20160526.IXOSCA.N.T.001	Negative	Babesia microti
HARV_001	deciduousForest	-72.260096	42.424217	202.1	5/26/2016 16:38	HARV_001.20160526.IXOSCA.N	HARV_001.20160526.IXOSCA.N.T.001	Negative	Anaplasma phagocytophilum
HARV_001	deciduousForest	-72.260096	42.424217	202.1	5/26/2016 16:38	HARV_001.20160526.IXOSCA.N	HARV_001.20160526.IXOSCA.N.T.002	Negative	Borrelia miyamotoi
HARV_001	deciduousForest	-72.260096	42.424217	202.1	5/26/2016 16:38	HARV_001.20160526.IXOSCA.N	HARV_001.20160526.IXOSCA.N.T.004	Negative	Babesia microti
HARV_001	deciduousForest	-72.260096	42.424217	202.1	5/26/2016 16:38	HARV_001.20160526.IXOSCA.N	HARV_001.20160526.IXOSCA.N.T.002	Negative	Anaplasma phagocytophilum
HARV_001	deciduousForest	-72.260096	42.424217	202.1	5/26/2016 16:38	HARV_001.20160526.IXOSCA.N	HARV_001.20160526.IXOSCA.N.T.003	Negative	Anaplasma phagocytophilum
HARV_001	deciduousForest	-72.260096	42.424217	202.1	5/26/2016 16:38	HARV_001.20160526.IXOSCA.N	HARV_001.20160526.IXOSCA.N.T.005	Negative	Borrelia miyamotoi
HARV_001	deciduousForest	-72.260096	42.424217	202.1	5/26/2016 16:38	HARV_001.20160526.IXOSCA.N	HARV_001.20160526.IXOSCA.N.T.004	Negative	Borrelia sp.
HARV_001	deciduousForest	-72.260096	42.424217	202.1	5/26/2016 16:38	HARV_001.20160526.IXOSCA.N	HARV_001.20160526.IXOSCA.N.T.002	Negative	Ehrlichia muris-like
HARV_001	deciduousForest	-72.260096	42.424217	202.1	5/26/2016 16:38	HARV_001.20160526.IXOSCA.N	HARV_001.20160526.IXOSCA.N.T.004	Negative	Ehrlichia muris-like
HARV_001	deciduousForest	-72.260096	42.424217	202.1	5/26/2016 16:38	HARV_001.20160526.IXOSCA.N	HARV_001.20160526.IXOSCA.N.T.001	Negative	Ehrlichia muris-like
HARV_001	deciduousForest	-72.260096	42.424217	202.1	5/26/2016 16:38	HARV_001.20160526.IXOSCA.N	HARV_001.20160526.IXOSCA.N.T.002	Positive	Borrelia sp.
HARV_001	deciduousForest	-72.260096	42.424217	202.1	5/26/2016 16:38	HARV_001.20160526.IXOSCA.N	HARV_001.20160526.IXOSCA.N.T.004	Negative	Borrelia miyamotoi
HARV_001	deciduousForest	-72.260096	42.424217	202.1	5/26/2016 16:38	HARV_001.20160526.IXOSCA.N	HARV_001.20160526.IXOSCA.N.T.001	Negative	Borrelia mayonii
HARV_001	deciduousForest	-72.260096	42.424217	202.1	5/26/2016 16:38	HARV_001.20160526.IXOSCA.N	HARV_001.20160526.IXOSCA.N.T.002	Positive	Borrelia burgdorferi sensu lato
HARV_001	deciduousForest	-72.260096	42.424217	202.1	5/26/2016 16:38	HARV_001.20160526.IXOSCA.N	HARV_001.20160526.IXOSCA.N.T.001	Negative	Borrelia sp.
HARV_001	deciduousForest	-72.260096	42.424217	202.1	6/16/2016 18:21	HARV_001.20160616.IXOSCA.N	HARV_001.20160616.IXOSCA.N.T.002	Negative	Babesia microti
HARV_001	deciduousForest	-72.260096	42.424217	202.1	6/16/2016 18:21	HARV_001.20160616.IXOSCA.N	HARV_001.20160616.IXOSCA.N.T.001	Negative	Borrelia mayonii
HARV_001	deciduousForest	-72.260096	42.424217	202.1	6/16/2016 18:21	HARV_001.20160616.IXOSCA.N	HARV_001.20160616.IXOSCA.N.T.001	Negative	Ehrlichia muris-like
HARV_001	deciduousForest	-72.260096	42.424217	202.1	6/16/2016 18:21	HARV_001.20160616.IXOSCA.N	HARV_001.20160616.IXOSCA.N.T.001	Negative	Borrelia miyamotoi
HARV_001	deciduousForest	-72.260096	42.424217	202.1	6/16/2016 18:21	HARV_001.20160616.IXOSCA.N	HARV_001.20160616.IXOSCA.N.T.002	Negative	Ehrlichia muris-like
HARV_001	deciduousForest	-72.260096	42.424217	202.1	6/16/2016 18:21	HARV_001.20160616.IXOSCA.N	HARV_001.20160616.IXOSCA.N.T.003	Negative	Borrelia sp.
HARV_001	deciduousForest	-72.260096	42.424217	202.1	6/16/2016 18:21	HARV_001.20160616.IXOSCA.N	HARV_001.20160616.IXOSCA.N.T.002	Negative	Borrelia mayonii
HARV_001	deciduousForest	-72.260096	42.424217	202.1	6/16/2016 18:21	HARV_001.20160616.IXOSCA.N	HARV_001.20160616.IXOSCA.N.T.003	Negative	Borrelia miyamotoi
HARV_001	deciduousForest	-72.260096	42.424217	202.1	6/16/2016 18:21	HARV_001.20160616.IXOSCA.N	HARV_001.20160616.IXOSCA.N.T.002	Negative	Borrelia burgdorferi sensu lato
HARV_001	deciduousForest	-72.260096	42.424217	202.1	6/16/2016 18:21	HARV_001.20160616.IXOSCA.N	HARV_001.20160616.IXOSCA.N.T.002	Negative	Borrelia sp.
HARV_001	deciduousForest	-72.260096	42.424217	202.1	6/16/2016 18:21	HARV_001.20160616.IXOSCA.N	HARV_001.20160616.IXOSCA.N.T.001	Negative	Borrelia sp.
HARV_001	deciduousForest	-72.260096	42.424217	202.1	6/16/2016 18:21	HARV_001.20160616.IXOSCA.N	HARV_001.20160616.IXOSCA.N.T.001	Negative	Borrelia burgdorferi sensu lato
HARV_001	deciduousForest	-72.260096	42.424217	202.1	6/16/2016 18:21	HARV_001.20160616.IXOSCA.N	HARV_001.20160616.IXOSCA.N.T.003	Negative	Borrelia burgdorferi sensu lato
HARV_001	deciduousForest	-72.260096	42.424217	202.1	6/16/2016 18:21	HARV_001.20160616.IXOSCA.N	HARV_001.20160616.IXOSCA.N.T.001	Negative	Anaplasma phagocytophilum
HARV_001	deciduousForest	-72.260096	42.424217	202.1	6/16/2016 18:21	HARV_001.20160616.IXOSCA.N	HARV_001.20160616.IXOSCA.N.T.003	Negative	Borrelia mayonii
HARV_001	deciduousForest	-72.260096	42.424217	202.1	6/16/2016 18:21	HARV_001.20160616.IXOSCA.N	HARV_001.20160616.IXOSCA.N.T.003	Negative	Babesia microti
HARV_001	deciduousForest	-72.260096	42.424217	202.1	6/16/2016 18:21	HARV_001.20160616.IXOSCA.N	HARV_001.20160616.IXOSCA.N.T.003	Negative	Ehrlichia muris-like
HARV_001	deciduousForest	-72.260096	42.424217	202.1	6/16/2016 18:21	HARV_001.20160616.IXOSCA.N	HARV_001.20160616.IXOSCA.N.T.002	Negative	Borrelia miyamotoi
HARV_001	deciduousForest	-72.260096	42.424217	202.1	6/16/2016 18:21	HARV_001.20160616.IXOSCA.N	HARV_001.20160616.IXOSCA.N.T.001	Negative	Babesia microti
HARV_001	deciduousForest	-72.260096	42.424217	202.1	6/16/2016 18:21	HARV_001.20160616.IXOSCA.N	HARV_001.20160616.IXOSCA.N.T.003	Negative	Anaplasma phagocytophilum
HARV_001	deciduousForest	-72.260096	42.424217	202.1	6/16/2016 18:21	HARV_001.20160616.IXOSCA.N	HARV_001.20160616.IXOSCA.N.T.002	Negative	Anaplasma phagocytophilum
HARV_001	deciduousForest	-72.260096	42.424217	202.1	7/7/2016 14:11	HARV_001.20160707.IXOSCA.N	HARV_001.20160707.IXOSCA.N.T.001	Negative	Borrelia burgdorferi sensu lato
HARV_001	deciduousForest	-72.260096	42.424217	202.1	7/7/2016 14:11	HARV_001.20160707.IXOSCA.N	HARV_001.20160707.IXOSCA.N.T.001	Negative	Borrelia miyamotoi
HARV_001	deciduousForest	-72.260096	42.424217	202.1	7/7/2016 14:11	HARV_001.20160707.IXOSCA.N	HARV_001.20160707.IXOSCA.N.T.001	Negative	Ehrlichia muris-like
HARV_001	deciduousForest	-72.260096	42.424217	202.1	7/7/2016 14:11	HARV_001.20160707.IXOSCA.N	HARV_001.20160707.IXOSCA.N.T.001	Negative	Borrelia sp.
HARV_001	deciduousForest	-72.260096	42.424217	202.1	7/7/2016 14:11	HARV_001.20160707.IXOSCA.N	HARV_001.20160707.IXOSCA.N.T.001	Negative	Borrelia mayonii
HARV_001	deciduousForest	-72.260096	42.424217	202.1	7/7/2016 14:11	HARV_001.20160707.IXOSCA.N	HARV_001.20160707.IXOSCA.N.T.001	Negative	Anaplasma phagocytophilum
HARV_001	deciduousForest	-72.260096	42.424217	202.1	7/7/2016 14:11	HARV_001.20160707.IXOSCA.N	HARV_001.20160707.IXOSCA.N.T.001	Negative	Babesia microti
HARV_001	deciduousForest	-72.260096	42.424217	202.1	5/30/2017 17:05	HARV_001.20170530.IXOSCA.N	HARV_001.20170530.IXOSCA.N.T.003	Negative	Babesia microti
HARV_001	deciduousForest	-72.260096	42.424217	202.1	5/30/2017 17:05	HARV_001.20170530.IXOSCA.N	HARV_001.20170530.IXOSCA.N.T.010	Negative	Borrelia mayonii
HARV_001	deciduousForest	-72.260096	42.424217	202.1	5/30/2017 17:05	HARV_001.20170530.IXOSCA.N	HARV_001.20170530.IXOSCA.N.T.012	Negative	Borrelia mayonii
HARV_001	deciduousForest	-72.260096	42.424217	202.1	5/30/2017 17:05	HARV_001.20170530.IXOSCA.N	HARV_001.20170530.IXOSCA.N.T.004	Negative	Ehrlichia muris-like
HARV_001	deciduousForest	-72.260096	42.424217	202.1	5/30/2017 17:05	HARV_001.20170530.IXOSCA.N	HARV_001.20170530.IXOSCA.N.T.009	Negative	Borrelia sp.
HARV_001	deciduousForest	-72.260096	42.424217	202.1	5/30/2017 17:05	HARV_001.20170530.IXOSCA.N	HARV_001.20170530.IXOSCA.N.T.002	Negative	Anaplasma phagocytophilum
HARV_001	deciduousForest	-72.260096	42.424217	202.1	5/30/2017 17:05	HARV_001.20170530.IXOSCA.N	HARV_001.20170530.IXOSCA.N.T.009	Negative	Borrelia miyamotoi
HARV_001	deciduousForest	-72.260096	42.424217	202.1	5/30/2017 17:05	HARV_001.20170530.IXOSCA.N	HARV_001.20170530.IXOSCA.N.T.014	Negative	Ehrlichia muris-like
HARV_001	deciduousForest	-72.260096	42.424217	202.1	5/30/2017 17:05	HARV_001.20170530.IXOSCA.N	HARV_001.20170530.IXOSCA.N.T.002	Positive	Babesia microti
HARV_001	deciduousForest	-72.260096	42.424217	202.1	5/30/2017 17:05	HARV_001.20170530.IXOSCA.N	HARV_001.20170530.IXOSCA.N.T.001	Positive	Borrelia burgdorferi sensu lato
HARV_001	deciduousForest	-72.260096	42.424217	202.1	5/30/2017 17:05	HARV_001.20170530.IXOSCA.N	HARV_001.20170530.IXOSCA.N.T.007	Negative	Anaplasma phagocytophilum
HARV_001	deciduousForest	-72.260096	42.424217	202.1	5/30/2017 17:05	HARV_001.20170530.IXOSCA.N	HARV_001.20170530.IXOSCA.N.T.007	Negative	Borrelia burgdorferi sensu lato
HARV_001	deciduousForest	-72.260096	42.424217	202.1	5/30/2017 17:05	HARV_001.20170530.IXOSCA.N	HARV_001.20170530.IXOSCA.N.T.002	Positive	Borrelia sp.
HARV_001	deciduousForest	-72.260096	42.424217	202.1	5/30/2017 17:05	HARV_001.20170530.IXOSCA.N	HARV_001.20170530.IXOSCA.N.T.011	Positive	Borrelia sp.
HARV_001	deciduousForest	-72.260096	42.424217	202.1	5/30/2017 17:05	HARV_001.20170530.IXOSCA.N	HARV_001.20170530.IXOSCA.N.T.014	Negative	Borrelia miyamotoi
HARV_001	deciduousForest	-72.260096	42.424217	202.1	5/30/2017 17:05	HARV_001.20170530.IXOSCA.N	HARV_001.20170530.IXOSCA.N.T.004	Negative	Anaplasma phagocytophilum
HARV_001	deciduousForest	-72.260096	42.424217	202.1	5/30/2017 17:05	HARV_001.20170530.IXOSCA.N	HARV_001.20170530.IXOSCA.N.T.007	Negative	Borrelia sp.
HARV_001	deciduousForest	-72.260096	42.424217	202.1	5/30/2017 17:05	HARV_001.20170530.IXOSCA.N	HARV_001.20170530.IXOSCA.N.T.009	Negative	Babesia microti
HARV_001	deciduousForest	-72.260096	42.424217	202.1	5/30/2017 17:05	HARV_001.20170530.IXOSCA.N	HARV_001.20170530.IXOSCA.N.T.003	Negative	Ehrlichia muris-like
HARV_001	deciduousForest	-72.260096	42.424217	202.1	5/30/2017 17:05	HARV_001.20170530.IXOSCA.N	HARV_001.20170530.IXOSCA.N.T.008	Negative	Borrelia mayonii
HARV_001	deciduousForest	-72.260096	42.424217	202.1	5/30/2017 17:05	HARV_001.20170530.IXOSCA.N	HARV_001.20170530.IXOSCA.N.T.008	Negative	Borrelia sp.
HARV_001	deciduousForest	-72.260096	42.424217	202.1	5/30/2017 17:05	HARV_001.20170530.IXOSCA.N	HARV_001.20170530.IXOSCA.N.T.014	Positive	Borrelia sp.
HARV_001	deciduousForest	-72.260096	42.424217	202.1	5/30/2017 17:05	HARV_001.20170530.IXOSCA.N	HARV_001.20170530.IXOSCA.N.T.013	Negative	Borrelia miyamotoi
HARV_001	deciduousForest	-72.260096	42.424217	202.1	5/30/2017 17:05	HARV_001.20170530.IXOSCA.N	HARV_001.20170530.IXOSCA.N.T.001	Negative	Ehrlichia muris-like
HARV_001	deciduousForest	-72.260096	42.424217	202.1	5/30/2017 17:05	HARV_001.20170530.IXOSCA.N	HARV_001.20170530.IXOSCA.N.T.001	Negative	Anaplasma phagocytophilum
HARV_001	deciduousForest	-72.260096	42.424217	202.1	5/30/2017 17:05	HARV_001.20170530.IXOSCA.N	HARV_001.20170530.IXOSCA.N.T.010	Negative	Anaplasma phagocytophilum
HARV_001	deciduousForest	-72.260096	42.424217	202.1	5/30/2017 17:05	HARV_001.20170530.IXOSCA.N	HARV_001.20170530.IXOSCA.N.T.008	Negative	Borrelia burgdorferi sensu lato
HARV_001	deciduousForest	-72.260096	42.424217	202.1	5/30/2017 17:05	HARV_001.20170530.IXOSCA.N	HARV_001.20170530.IXOSCA.N.T.002	Positive	Borrelia mayonii
HARV_001	deciduousForest	-72.260096	42.424217	202.1	5/30/2017 17:05	HARV_001.20170530.IXOSCA.N	HARV_001.20170530.IXOSCA.N.T.010	Positive	Borrelia burgdorferi sensu lato
HARV_001	deciduousForest	-72.260096	42.424217	202.1	5/30/2017 17:05	HARV_001.20170530.IXOSCA.N	HARV_001.20170530.IXOSCA.N.T.006	Positive	Borrelia sp.
HARV_001	deciduousForest	-72.260096	42.424217	202.1	5/30/2017 17:05	HARV_001.20170530.IXOSCA.N	HARV_001.20170530.IXOSCA.N.T.011	Negative	Ehrlichia muris-like
HARV_001	deciduousForest	-72.260096	42.424217	202.1	5/30/2017 17:05	HARV_001.20170530.IXOSCA.N	HARV_001.20170530.IXOSCA.N.T.009	Negative	Anaplasma phagocytophilum
HARV_001	deciduousForest	-72.260096	42.424217	202.1	5/30/2017 17:05	HARV_001.20170530.IXOSCA.N	HARV_001.20170530.IXOSCA.N.T.013	Negative	Anaplasma phagocytophilum
HARV_001	deciduousForest	-72.260096	42.424217	202.1	5/30/2017 17:05	HARV_001.20170530.IXOSCA.N	HARV_001.20170530.IXOSCA.N.T.013	Negative	Babesia microti
HARV_001	deciduousForest	-72.260096	42.424217	202.1	5/30/2017 17:05	HARV_001.20170530.IXOSCA.N	HARV_001.20170530.IXOSCA.N.T.007	Negative	Borrelia mayonii
HARV_001	deciduousForest	-72.260096	42.424217	202.1	5/30/2017 17:05	HARV_001.20170530.IXOSCA.N	HARV_001.20170530.IXOSCA.N.T.004	Negative	Borrelia mayonii
HARV_001	deciduousForest	-72.260096	42.424217	202.1	5/30/2017 17:05	HARV_001.20170530.IXOSCA.N	HARV_001.20170530.IXOSCA.N.T.006	Positive	Borrelia mayonii
HARV_001	deciduousForest	-72.260096	42.424217	202.1	5/30/2017 17:05	HARV_001.20170530.IXOSCA.N	HARV_001.20170530.IXOSCA.N.T.009	Negative	Borrelia burgdorferi sensu lato
HARV_001	deciduousForest	-72.260096	42.424217	202.1	5/30/2017 17:05	HARV_001.20170530.IXOSCA.N	HARV_001.20170530.IXOSCA.N.T.007	Negative	Borrelia miyamotoi
HARV_001	deciduousForest	-72.260096	42.424217	202.1	5/30/2017 17:05	HARV_001.20170530.IXOSCA.N	HARV_001.20170530.IXOSCA.N.T.013	Negative	Ehrlichia muris-like
HARV_001	deciduousForest	-72.260096	42.424217	202.1	5/30/2017 17:05	HARV_001.20170530.IXOSCA.N	HARV_001.20170530.IXOSCA.N.T.006	Positive	Borrelia burgdorferi sensu lato
HARV_001	deciduousForest	-72.260096	42.424217	202.1	5/30/2017 17:05	HARV_001.20170530.IXOSCA.N	HARV_001.20170530.IXOSCA.N.T.001	Negative	Borrelia mayonii
HARV_001	deciduousForest	-72.260096	42.424217	202.1	5/30/2017 17:05	HARV_001.20170530.IXOSCA.N	HARV_001.20170530.IXOSCA.N.T.005	Negative	Borrelia miyamotoi
HARV_001	deciduousForest	-72.260096	42.424217	202.1	5/30/2017 17:05	HARV_001.20170530.IXOSCA.N	HARV_001.20170530.IXOSCA.N.T.011	Negative	Borrelia mayonii
HARV_001	deciduousForest	-72.260096	42.424217	202.1	5/30/2017 17:05	HARV_001.20170530.IXOSCA.N	HARV_001.20170530.IXOSCA.N.T.013	Negative	Borrelia mayonii
HARV_001	deciduousForest	-72.260096	42.424217	202.1	5/30/2017 17:05	HARV_001.20170530.IXOSCA.N	HARV_001.20170530.IXOSCA.N.T.003	Positive	Borrelia sp.
HARV_001	deciduousForest	-72.260096	42.424217	202.1	5/30/2017 17:05	HARV_001.20170530.IXOSCA.N	HARV_001.20170530.IXOSCA.N.T.011	Positive	Anaplasma phagocytophilum
HARV_001	deciduousForest	-72.260096	42.424217	202.1	5/30/2017 17:05	HARV_001.20170530.IXOSCA.N	HARV_001.20170530.IXOSCA.N.T.009	Negative	Borrelia mayonii
HARV_001	deciduousForest	-72.260096	42.424217	202.1	5/30/2017 17:05	HARV_001.20170530.IXOSCA.N	HARV_001.20170530.IXOSCA.N.T.003	Negative	Borrelia mayonii
HARV_001	deciduousForest	-72.260096	42.424217	202.1	5/30/2017 17:05	HARV_001.20170530.IXOSCA.N	HARV_001.20170530.IXOSCA.N.T.012	Negative	Anaplasma phagocytophilum
HARV_001	deciduousForest	-72.260096	42.424217	202.1	5/30/2017 17:05	HARV_001.20170530.IXOSCA.N	HARV_001.20170530.IXOSCA.N.T.014	Negative	Anaplasma phagocytophilum
HARV_001	deciduousForest	-72.260096	42.424217	202.1	5/30/2017 17:05	HARV_001.20170530.IXOSCA.N	HARV_001.20170530.IXOSCA.N.T.011	Negative	Borrelia miyamotoi
HARV_001	deciduousForest	-72.260096	42.424217	202.1	5/30/2017 17:05	HARV_001.20170530.IXOSCA.N	HARV_001.20170530.IXOSCA.N.T.003	Positive	Borrelia burgdorferi sensu lato
HARV_001	deciduousForest	-72.260096	42.424217	202.1	5/30/2017 17:05	HARV_001.20170530.IXOSCA.N	HARV_001.20170530.IXOSCA.N.T.001	Negative	Babesia microti
HARV_001	deciduousForest	-72.260096	42.424217	202.1	5/30/2017 17:05	HARV_001.20170530.IXOSCA.N	HARV_001.20170530.IXOSCA.N.T.002	Negative	Borrelia miyamotoi
HARV_001	deciduousForest	-72.260096	42.424217	202.1	5/30/2017 17:05	HARV_001.20170530.IXOSCA.N	HARV_001.20170530.IXOSCA.N.T.006	Positive	Babesia microti
HARV_001	deciduousForest	-72.260096	42.424217	202.1	5/30/2017 17:05	HARV_001.20170530.IXOSCA.N	HARV_001.20170530.IXOSCA.N.T.007	Negative	Babesia microti
HARV_001	deciduousForest	-72.260096	42.424217	202.1	5/30/2017 17:05	HARV_001.20170530.IXOSCA.N	HARV_001.20170530.IXOSCA.N.T.007	Negative	Ehrlichia muris-like
HARV_001	deciduousForest	-72.260096	42.424217	202.1	5/30/2017 17:05	HARV_001.20170530.IXOSCA.N	HARV_001.20170530.IXOSCA.N.T.006	Negative	Ehrlichia muris-like
HARV_001	deciduousForest	-72.260096	42.424217	202.1	5/30/2017 17:05	HARV_001.20170530.IXOSCA.N	HARV_001.20170530.IXOSCA.N.T.005	Negative	Borrelia mayonii
HARV_001	deciduousForest	-72.260096	42.424217	202.1	5/30/2017 17:05	HARV_001.20170530.IXOSCA.N	HARV_001.20170530.IXOSCA.N.T.005	Negative	Borrelia burgdorferi sensu lato
HARV_001	deciduousForest	-72.260096	42.424217	202.1	5/30/2017 17:05	HARV_001.20170530.IXOSCA.N	HARV_001.20170530.IXOSCA.N.T.011	Negative	Babesia microti
HARV_001	deciduousForest	-72.260096	42.424217	202.1	5/30/2017 17:05	HARV_001.20170530.IXOSCA.N	HARV_001.20170530.IXOSCA.N.T.003	Negative	Anaplasma phagocytophilum
HARV_001	deciduousForest	-72.260096	42.424217	202.1	5/30/2017 17:05	HARV_001.20170530.IXOSCA.N	HARV_001.20170530.IXOSCA.N.T.010	Negative	Babesia microti
HARV_001	deciduousForest	-72.260096	42.424217	202.1	5/30/2017 17:05	HARV_001.20170530.IXOSCA.N	HARV_001.20170530.IXOSCA.N.T.006	Negative	Borrelia miyamotoi
HARV_001	deciduousForest	-72.260096	42.424217	202.1	5/30/2017 17:05	HARV_001.20170530.IXOSCA.N	HARV_001.20170530.IXOSCA.N.T.005	Negative	Ehrlichia muris-like
HARV_001	deciduousForest	-72.260096	42.424217	202.1	5/30/2017 17:05	HARV_001.20170530.IXOSCA.N	HARV_001.20170530.IXOSCA.N.T.002	Negative	Ehrlichia muris-like
HARV_001	deciduousForest	-72.260096	42.424217	202.1	5/30/2017 17:05	HARV_001.20170530.IXOSCA.N	HARV_001.20170530.IXOSCA.N.T.008	Negative	Anaplasma phagocytophilum
HARV_001	deciduousForest	-72.260096	42.424217	202.1	5/30/2017 17:05	HARV_001.20170530.IXOSCA.N	HARV_001.20170530.IXOSCA.N.T.010	Negative	Borrelia miyamotoi
HARV_001	deciduousForest	-72.260096	42.424217	202.1	5/30/2017 17:05	HARV_001.20170530.IXOSCA.N	HARV_001.20170530.IXOSCA.N.T.011	Positive	Borrelia burgdorferi sensu lato
HARV_001	deciduousForest	-72.260096	42.424217	202.1	5/30/2017 17:05	HARV_001.20170530.IXOSCA.N	HARV_001.20170530.IXOSCA.N.T.012	Negative	Ehrlichia muris-like
HARV_001	deciduousForest	-72.260096	42.424217	202.1	5/30/2017 17:05	HARV_001.20170530.IXOSCA.N	HARV_001.20170530.IXOSCA.N.T.012	Negative	Borrelia burgdorferi sensu lato
HARV_001	deciduousForest	-72.260096	42.424217	202.1	5/30/2017 17:05	HARV_001.20170530.IXOSCA.N	HARV_001.20170530.IXOSCA.N.T.012	Negative	Borrelia sp.
HARV_001	deciduousForest	-72.260096	42.424217	202.1	5/30/2017 17:05	HARV_001.20170530.IXOSCA.N	HARV_001.20170530.IXOSCA.N.T.013	Positive	Borrelia sp.
HARV_001	deciduousForest	-72.260096	42.424217	202.1	5/30/2017 17:05	HARV_001.20170530.IXOSCA.N	HARV_001.20170530.IXOSCA.N.T.004	Negative	Borrelia burgdorferi sensu lato
HARV_001	deciduousForest	-72.260096	42.424217	202.1	5/30/2017 17:05	HARV_001.20170530.IXOSCA.N	HARV_001.20170530.IXOSCA.N.T.012	Negative	Borrelia miyamotoi
HARV_001	deciduousForest	-72.260096	42.424217	202.1	5/30/2017 17:05	HARV_001.20170530.IXOSCA.N	HARV_001.20170530.IXOSCA.N.T.005	Negative	Borrelia sp.
HARV_001	deciduousForest	-72.260096	42.424217	202.1	5/30/2017 17:05	HARV_001.20170530.IXOSCA.N	HARV_001.20170530.IXOSCA.N.T.001	Positive	Borrelia sp.
HARV_001	deciduousForest	-72.260096	42.424217	202.1	5/30/2017 17:05	HARV_001.20170530.IXOSCA.N	HARV_001.20170530.IXOSCA.N.T.014	Negative	Babesia microti
HARV_001	deciduousForest	-72.260096	42.424217	202.1	5/30/2017 17:05	HARV_001.20170530.IXOSCA.N	HARV_001.20170530.IXOSCA.N.T.012	Negative	Babesia microti
HARV_001	deciduousForest	-72.260096	42.424217	202.1	5/30/2017 17:05	HARV_001.20170530.IXOSCA.N	HARV_001.20170530.IXOSCA.N.T.004	Negative	Babesia microti
HARV_001	deciduousForest	-72.260096	42.424217	202.1	5/30/2017 17:05	HARV_001.20170530.IXOSCA.N	HARV_001.20170530.IXOSCA.N.T.003	Negative	Borrelia miyamotoi
HARV_001	deciduousForest	-72.260096	42.424217	202.1	5/30/2017 17:05	HARV_001.20170530.IXOSCA.N	HARV_001.20170530.IXOSCA.N.T.004	Negative	Borrelia miyamotoi
HARV_001	deciduousForest	-72.260096	42.424217	202.1	5/30/2017 17:05	HARV_001.20170530.IXOSCA.N	HARV_001.20170530.IXOSCA.N.T.014	Negative	Borrelia mayonii
HARV_001	deciduousForest	-72.260096	42.424217	202.1	5/30/2017 17:05	HARV_001.20170530.IXOSCA.N	HARV_001.20170530.IXOSCA.N.T.014	Positive	Borrelia burgdorferi sensu lato
HARV_001	deciduousForest	-72.260096	42.424217	202.1	5/30/2017 17:05	HARV_001.20170530.IXOSCA.N	HARV_001.20170530.IXOSCA.N.T.008	Negative	Borrelia miyamotoi
HARV_001	deciduousForest	-72.260096	42.424217	202.1	5/30/2017 17:05	HARV_001.20170530.IXOSCA.N	HARV_001.20170530.IXOSCA.N.T.001	Negative	Borrelia miyamotoi
HARV_001	deciduousForest	-72.260096	42.424217	202.1	5/30/2017 17:05	HARV_001.20170530.IXOSCA.N	HARV_001.20170530.IXOSCA.N.T.005	Negative	Anaplasma phagocytophilum
HARV_001	deciduousForest	-72.260096	42.424217	202.1	5/30/2017 17:05	HARV_001.20170530.IXOSCA.N	HARV_001.20170530.IXOSCA.N.T.008	Negative	Ehrlichia muris-like
HARV_001	deciduousForest	-72.260096	42.424217	202.1	5/30/2017 17:05	HARV_001.20170530.IXOSCA.N	HARV_001.20170530.IXOSCA.N.T.005	Negative	Babesia microti
HARV_001	deciduousForest	-72.260096	42.424217	202.1	5/30/2017 17:05	HARV_001.20170530.IXOSCA.N	HARV_001.20170530.IXOSCA.N.T.013	Positive	Borrelia burgdorferi sensu lato
HARV_001	deciduousForest	-72.260096	42.424217	202.1	5/30/2017 17:05	HARV_001.20170530.IXOSCA.N	HARV_001.20170530.IXOSCA.N.T.010	Positive	Borrelia sp.
HARV_001	deciduousForest	-72.260096	42.424217	202.1	5/30/2017 17:05	HARV_001.20170530.IXOSCA.N	HARV_001.20170530.IXOSCA.N.T.004	Negative	Borrelia sp.
HARV_001	deciduousForest	-72.260096	42.424217	202.1	5/30/2017 17:05	HARV_001.20170530.IXOSCA.N	HARV_001.20170530.IXOSCA.N.T.006	Negative	Anaplasma phagocytophilum
HARV_001	deciduousForest	-72.260096	42.424217	202.1	5/30/2017 17:05	HARV_001.20170530.IXOSCA.N	HARV_001.20170530.IXOSCA.N.T.010	Negative	Ehrlichia muris-like
HARV_001	deciduousForest	-72.260096	42.424217	202.1	5/30/2017 17:05	HARV_001.20170530.IXOSCA.N	HARV_001.20170530.IXOSCA.N.T.008	Negative	Babesia microti
HARV_001	deciduousForest	-72.260096	42.424217	202.1	5/30/2017 17:05	HARV_001.20170530.IXOSCA.N	HARV_001.20170530.IXOSCA.N.T.002	Positive	Borrelia burgdorferi sensu lato
HARV_001	deciduousForest	-72.260096	42.424217	202.1	5/30/2017 17:05	HARV_001.20170530.IXOSCA.N	HARV_001.20170530.IXOSCA.N.T.009	Negative	Ehrlichia muris-like
HARV_001	deciduousForest	-72.260096	42.424217	202.1	6/22/2017 15:53	HARV_001.20170622.IXOSCA.N	HARV_001.20170622.IXOSCA.N.T.006	Negative	Borrelia burgdorferi sensu lato
HARV_001	deciduousForest	-72.260096	42.424217	202.1	6/22/2017 15:53	HARV_001.20170622.IXOSCA.N	HARV_001.20170622.IXOSCA.N.T.004	Negative	Borrelia miyamotoi
HARV_001	deciduousForest	-72.260096	42.424217	202.1	6/22/2017 15:53	HARV_001.20170622.IXOSCA.N	HARV_001.20170622.IXOSCA.N.T.004	Negative	Borrelia mayonii
HARV_001	deciduousForest	-72.260096	42.424217	202.1	6/22/2017 15:53	HARV_001.20170622.IXOSCA.N	HARV_001.20170622.IXOSCA.N.T.003	Negative	Borrelia mayonii
HARV_001	deciduousForest	-72.260096	42.424217	202.1	6/22/2017 15:53	HARV_001.20170622.IXOSCA.N	HARV_001.20170622.IXOSCA.N.T.009	Negative	Babesia microti
HARV_001	deciduousForest	-72.260096	42.424217	202.1	6/22/2017 15:53	HARV_001.20170622.IXOSCA.N	HARV_001.20170622.IXOSCA.N.T.008	Negative	Borrelia mayonii
HARV_001	deciduousForest	-72.260096	42.424217	202.1	6/22/2017 15:53	HARV_001.20170622.IXOSCA.N	HARV_001.20170622.IXOSCA.N.T.008	Negative	Borrelia burgdorferi sensu lato
HARV_001	deciduousForest	-72.260096	42.424217	202.1	6/22/2017 15:53	HARV_001.20170622.IXOSCA.N	HARV_001.20170622.IXOSCA.N.T.011	Negative	Borrelia mayonii
HARV_001	deciduousForest	-72.260096	42.424217	202.1	6/22/2017 15:53	HARV_001.20170622.IXOSCA.N	HARV_001.20170622.IXOSCA.N.T.007	Negative	Borrelia miyamotoi
HARV_001	deciduousForest	-72.260096	42.424217	202.1	6/22/2017 15:53	HARV_001.20170622.IXOSCA.N	HARV_001.20170622.IXOSCA.N.T.001	Negative	Borrelia burgdorferi sensu lato
HARV_001	deciduousForest	-72.260096	42.424217	202.1	6/22/2017 15:53	HARV_001.20170622.IXOSCA.N	HARV_001.20170622.IXOSCA.N.T.009	Negative	Borrelia burgdorferi sensu lato
HARV_001	deciduousForest	-72.260096	42.424217	202.1	6/22/2017 15:53	HARV_001.20170622.IXOSCA.N	HARV_001.20170622.IXOSCA.N.T.011	Negative	Babesia microti
HARV_001	deciduousForest	-72.260096	42.424217	202.1	6/22/2017 15:53	HARV_001.20170622.IXOSCA.N	HARV_001.20170622.IXOSCA.N.T.009	Negative	Borrelia mayonii
HARV_001	deciduousForest	-72.260096	42.424217	202.1	6/22/2017 15:53	HARV_001.20170622.IXOSCA.N	HARV_001.20170622.IXOSCA.N.T.010	Negative	Borrelia burgdorferi sensu lato
HARV_001	deciduousForest	-72.260096	42.424217	202.1	6/22/2017 15:53	HARV_001.20170622.IXOSCA.N	HARV_001.20170622.IXOSCA.N.T.007	Negative	Borrelia burgdorferi sensu lato
HARV_001	deciduousForest	-72.260096	42.424217	202.1	6/22/2017 15:53	HARV_001.20170622.IXOSCA.N	HARV_001.20170622.IXOSCA.N.T.006	Negative	Borrelia miyamotoi
HARV_001	deciduousForest	-72.260096	42.424217	202.1	6/22/2017 15:53	HARV_001.20170622.IXOSCA.N	HARV_001.20170622.IXOSCA.N.T.010	Negative	Babesia microti
HARV_001	deciduousForest	-72.260096	42.424217	202.1	6/22/2017 15:53	HARV_001.20170622.IXOSCA.N	HARV_001.20170622.IXOSCA.N.T.003	Negative	Babesia microti
HARV_001	deciduousForest	-72.260096	42.424217	202.1	6/22/2017 15:53	HARV_001.20170622.IXOSCA.N	HARV_001.20170622.IXOSCA.N.T.006	Negative	Borrelia mayonii
HARV_001	deciduousForest	-72.260096	42.424217	202.1	6/22/2017 15:53	HARV_001.20170622.IXOSCA.N	HARV_001.20170622.IXOSCA.N.T.002	Positive	Borrelia burgdorferi sensu lato
HARV_001	deciduousForest	-72.260096	42.424217	202.1	6/22/2017 15:53	HARV_001.20170622.IXOSCA.N	HARV_001.20170622.IXOSCA.N.T.001	Negative	Borrelia miyamotoi
HARV_001	deciduousForest	-72.260096	42.424217	202.1	6/22/2017 15:53	HARV_001.20170622.IXOSCA.N	HARV_001.20170622.IXOSCA.N.T.007	Negative	Anaplasma phagocytophilum
HARV_001	deciduousForest	-72.260096	42.424217	202.1	6/22/2017 15:53	HARV_001.20170622.IXOSCA.N	HARV_001.20170622.IXOSCA.N.T.005	Negative	Borrelia sp.
HARV_001	deciduousForest	-72.260096	42.424217	202.1	6/22/2017 15:53	HARV_001.20170622.IXOSCA.N	HARV_001.20170622.IXOSCA.N.T.005	Negative	Borrelia mayonii
HARV_001	deciduousForest	-72.260096	42.424217	202.1	6/22/2017 15:53	HARV_001.20170622.IXOSCA.N	HARV_001.20170622.IXOSCA.N.T.003	Negative	Ehrlichia muris-like
HARV_001	deciduousForest	-72.260096	42.424217	202.1	6/22/2017 15:53	HARV_001.20170622.IXOSCA.N	HARV_001.20170622.IXOSCA.N.T.007	Negative	Babesia microti
HARV_001	deciduousForest	-72.260096	42.424217	202.1	6/22/2017 15:53	HARV_001.20170622.IXOSCA.N	HARV_001.20170622.IXOSCA.N.T.008	Negative	Babesia microti
HARV_001	deciduousForest	-72.260096	42.424217	202.1	6/22/2017 15:53	HARV_001.20170622.IXOSCA.N	HARV_001.20170622.IXOSCA.N.T.010	Negative	Anaplasma phagocytophilum
HARV_001	deciduousForest	-72.260096	42.424217	202.1	6/22/2017 15:53	HARV_001.20170622.IXOSCA.N	HARV_001.20170622.IXOSCA.N.T.005	Negative	Babesia microti
HARV_001	deciduousForest	-72.260096	42.424217	202.1	6/22/2017 15:53	HARV_001.20170622.IXOSCA.N	HARV_001.20170622.IXOSCA.N.T.010	Negative	Borrelia miyamotoi
HARV_001	deciduousForest	-72.260096	42.424217	202.1	6/22/2017 15:53	HARV_001.20170622.IXOSCA.N	HARV_001.20170622.IXOSCA.N.T.009	Negative	Borrelia sp.
HARV_001	deciduousForest	-72.260096	42.424217	202.1	6/22/2017 15:53	HARV_001.20170622.IXOSCA.N	HARV_001.20170622.IXOSCA.N.T.004	Negative	Ehrlichia muris-like
HARV_001	deciduousForest	-72.260096	42.424217	202.1	6/22/2017 15:53	HARV_001.20170622.IXOSCA.N	HARV_001.20170622.IXOSCA.N.T.011	Negative	Borrelia burgdorferi sensu lato
HARV_001	deciduousForest	-72.260096	42.424217	202.1	6/22/2017 15:53	HARV_001.20170622.IXOSCA.N	HARV_001.20170622.IXOSCA.N.T.005	Negative	Borrelia miyamotoi
HARV_001	deciduousForest	-72.260096	42.424217	202.1	6/22/2017 15:53	HARV_001.20170622.IXOSCA.N	HARV_001.20170622.IXOSCA.N.T.007	Negative	Ehrlichia muris-like
HARV_001	deciduousForest	-72.260096	42.424217	202.1	6/22/2017 15:53	HARV_001.20170622.IXOSCA.N	HARV_001.20170622.IXOSCA.N.T.005	Negative	Borrelia burgdorferi sensu lato
HARV_001	deciduousForest	-72.260096	42.424217	202.1	6/22/2017 15:53	HARV_001.20170622.IXOSCA.N	HARV_001.20170622.IXOSCA.N.T.006	Negative	Ehrlichia muris-like
HARV_001	deciduousForest	-72.260096	42.424217	202.1	6/22/2017 15:53	HARV_001.20170622.IXOSCA.N	HARV_001.20170622.IXOSCA.N.T.007	Negative	Borrelia sp.
HARV_001	deciduousForest	-72.260096	42.424217	202.1	6/22/2017 15:53	HARV_001.20170622.IXOSCA.N	HARV_001.20170622.IXOSCA.N.T.002	Negative	Anaplasma phagocytophilum
HARV_001	deciduousForest	-72.260096	42.424217	202.1	6/22/2017 15:53	HARV_001.20170622.IXOSCA.N	HARV_001.20170622.IXOSCA.N.T.006	Negative	Babesia microti
HARV_001	deciduousForest	-72.260096	42.424217	202.1	6/22/2017 15:53	HARV_001.20170622.IXOSCA.N	HARV_001.20170622.IXOSCA.N.T.003	Negative	Borrelia burgdorferi sensu lato
HARV_001	deciduousForest	-72.260096	42.424217	202.1	6/22/2017 15:53	HARV_001.20170622.IXOSCA.N	HARV_001.20170622.IXOSCA.N.T.009	Negative	Ehrlichia muris-like
HARV_001	deciduousForest	-72.260096	42.424217	202.1	6/22/2017 15:53	HARV_001.20170622.IXOSCA.N	HARV_001.20170622.IXOSCA.N.T.002	Negative	Babesia microti
HARV_001	deciduousForest	-72.260096	42.424217	202.1	6/22/2017 15:53	HARV_001.20170622.IXOSCA.N	HARV_001.20170622.IXOSCA.N.T.011	Negative	Ehrlichia muris-like
HARV_001	deciduousForest	-72.260096	42.424217	202.1	6/22/2017 15:53	HARV_001.20170622.IXOSCA.N	HARV_001.20170622.IXOSCA.N.T.010	Negative	Borrelia mayonii
HARV_001	deciduousForest	-72.260096	42.424217	202.1	6/22/2017 15:53	HARV_001.20170622.IXOSCA.N	HARV_001.20170622.IXOSCA.N.T.004	Negative	Anaplasma phagocytophilum
HARV_001	deciduousForest	-72.260096	42.424217	202.1	6/22/2017 15:53	HARV_001.20170622.IXOSCA.N	HARV_001.20170622.IXOSCA.N.T.010	Negative	Borrelia sp.
HARV_001	deciduousForest	-72.260096	42.424217	202.1	6/22/2017 15:53	HARV_001.20170622.IXOSCA.N	HARV_001.20170622.IXOSCA.N.T.006	Negative	Anaplasma phagocytophilum
HARV_001	deciduousForest	-72.260096	42.424217	202.1	6/22/2017 15:53	HARV_001.20170622.IXOSCA.N	HARV_001.20170622.IXOSCA.N.T.009	Negative	Anaplasma phagocytophilum
HARV_001	deciduousForest	-72.260096	42.424217	202.1	6/22/2017 15:53	HARV_001.20170622.IXOSCA.N	HARV_001.20170622.IXOSCA.N.T.003	Negative	Anaplasma phagocytophilum
HARV_001	deciduousForest	-72.260096	42.424217	202.1	6/22/2017 15:53	HARV_001.20170622.IXOSCA.N	HARV_001.20170622.IXOSCA.N.T.004	Negative	Borrelia burgdorferi sensu lato
HARV_001	deciduousForest	-72.260096	42.424217	202.1	6/22/2017 15:53	HARV_001.20170622.IXOSCA.N	HARV_001.20170622.IXOSCA.N.T.002	Positive	Borrelia sp.
HARV_001	deciduousForest	-72.260096	42.424217	202.1	6/22/2017 15:53	HARV_001.20170622.IXOSCA.N	HARV_001.20170622.IXOSCA.N.T.010	Negative	Ehrlichia muris-like
HARV_001	deciduousForest	-72.260096	42.424217	202.1	6/22/2017 15:53	HARV_001.20170622.IXOSCA.N	HARV_001.20170622.IXOSCA.N.T.008	Negative	Borrelia miyamotoi
HARV_001	deciduousForest	-72.260096	42.424217	202.1	6/22/2017 15:53	HARV_001.20170622.IXOSCA.N	HARV_001.20170622.IXOSCA.N.T.005	Negative	Ehrlichia muris-like
HARV_001	deciduousForest	-72.260096	42.424217	202.1	6/22/2017 15:53	HARV_001.20170622.IXOSCA.N	HARV_001.20170622.IXOSCA.N.T.001	Negative	Borrelia sp.
HARV_001	deciduousForest	-72.260096	42.424217	202.1	6/22/2017 15:53	HARV_001.20170622.IXOSCA.N	HARV_001.20170622.IXOSCA.N.T.005	Negative	Anaplasma phagocytophilum
HARV_001	deciduousForest	-72.260096	42.424217	202.1	6/22/2017 15:53	HARV_001.20170622.IXOSCA.N	HARV_001.20170622.IXOSCA.N.T.009	Negative	Borrelia miyamotoi
HARV_001	deciduousForest	-72.260096	42.424217	202.1	6/22/2017 15:53	HARV_001.20170622.IXOSCA.N	HARV_001.20170622.IXOSCA.N.T.003	Negative	Borrelia miyamotoi
HARV_001	deciduousForest	-72.260096	42.424217	202.1	6/22/2017 15:53	HARV_001.20170622.IXOSCA.N	HARV_001.20170622.IXOSCA.N.T.002	Negative	Ehrlichia muris-like
HARV_001	deciduousForest	-72.260096	42.424217	202.1	6/22/2017 15:53	HARV_001.20170622.IXOSCA.N	HARV_001.20170622.IXOSCA.N.T.011	Negative	Anaplasma phagocytophilum
HARV_001	deciduousForest	-72.260096	42.424217	202.1	6/22/2017 15:53	HARV_001.20170622.IXOSCA.N	HARV_001.20170622.IXOSCA.N.T.002	Negative	Borrelia miyamotoi
HARV_001	deciduousForest	-72.260096	42.424217	202.1	6/22/2017 15:53	HARV_001.20170622.IXOSCA.N	HARV_001.20170622.IXOSCA.N.T.002	Negative	Borrelia mayonii
HARV_001	deciduousForest	-72.260096	42.424217	202.1	6/22/2017 15:53	HARV_001.20170622.IXOSCA.N	HARV_001.20170622.IXOSCA.N.T.001	Negative	Anaplasma phagocytophilum
HARV_001	deciduousForest	-72.260096	42.424217	202.1	6/22/2017 15:53	HARV_001.20170622.IXOSCA.N	HARV_001.20170622.IXOSCA.N.T.004	Negative	Babesia microti
HARV_001	deciduousForest	-72.260096	42.424217	202.1	6/22/2017 15:53	HARV_001.20170622.IXOSCA.N	HARV_001.20170622.IXOSCA.N.T.007	Negative	Borrelia mayonii
HARV_001	deciduousForest	-72.260096	42.424217	202.1	6/22/2017 15:53	HARV_001.20170622.IXOSCA.N	HARV_001.20170622.IXOSCA.N.T.001	Negative	Borrelia mayonii
HARV_001	deciduousForest	-72.260096	42.424217	202.1	6/22/2017 15:53	HARV_001.20170622.IXOSCA.N	HARV_001.20170622.IXOSCA.N.T.008	Negative	Borrelia sp.
HARV_001	deciduousForest	-72.260096	42.424217	202.1	6/22/2017 15:53	HARV_001.20170622.IXOSCA.N	HARV_001.20170622.IXOSCA.N.T.011	Negative	Borrelia miyamotoi
HARV_001	deciduousForest	-72.260096	42.424217	202.1	6/22/2017 15:53	HARV_001.20170622.IXOSCA.N	HARV_001.20170622.IXOSCA.N.T.003	Negative	Borrelia sp.
HARV_001	deciduousForest	-72.260096	42.424217	202.1	6/22/2017 15:53	HARV_001.20170622.IXOSCA.N	HARV_001.20170622.IXOSCA.N.T.001	Negative	Ehrlichia muris-like
HARV_001	deciduousForest	-72.260096	42.424217	202.1	6/22/2017 15:53	HARV_001.20170622.IXOSCA.N	HARV_001.20170622.IXOSCA.N.T.004	Negative	Borrelia sp.
HARV_001	deciduousForest	-72.260096	42.424217	202.1	6/22/2017 15:53	HARV_001.20170622.IXOSCA.N	HARV_001.20170622.IXOSCA.N.T.011	Negative	Borrelia sp.
HARV_001	deciduousForest	-72.260096	42.424217	202.1	6/22/2017 15:53	HARV_001.20170622.IXOSCA.N	HARV_001.20170622.IXOSCA.N.T.001	Negative	Babesia microti
HARV_001	deciduousForest	-72.260096	42.424217	202.1	6/22/2017 15:53	HARV_001.20170622.IXOSCA.N	HARV_001.20170622.IXOSCA.N.T.008	Negative	Anaplasma phagocytophilum
HARV_001	deciduousForest	-72.260096	42.424217	202.1	6/22/2017 15:53	HARV_001.20170622.IXOSCA.N	HARV_001.20170622.IXOSCA.N.T.008	Negative	Ehrlichia muris-like
HARV_001	deciduousForest	-72.260096	42.424217	202.1	6/22/2017 15:53	HARV_001.20170622.IXOSCA.N	HARV_001.20170622.IXOSCA.N.T.006	Negative	Borrelia sp.
HARV_001	deciduousForest	-72.260096	42.424217	202.1	7/10/2017 16:30	HARV_001.20170710.IXOSCA.N	HARV_001.20170710.IXOSCA.N.T.001	Negative	Anaplasma phagocytophilum
HARV_001	deciduousForest	-72.260096	42.424217	202.1	7/10/2017 16:30	HARV_001.20170710.IXOSCA.N	HARV_001.20170710.IXOSCA.N.T.003	Negative	Babesia microti
HARV_001	deciduousForest	-72.260096	42.424217	202.1	7/10/2017 16:30	HARV_001.20170710.IXOSCA.N	HARV_001.20170710.IXOSCA.N.T.003	Negative	Anaplasma phagocytophilum
HARV_001	deciduousForest	-72.260096	42.424217	202.1	7/10/2017 16:30	HARV_001.20170710.IXOSCA.N	HARV_001.20170710.IXOSCA.N.T.004	Negative	Babesia microti
HARV_001	deciduousForest	-72.260096	42.424217	202.1	7/10/2017 16:30	HARV_001.20170710.IXOSCA.N	HARV_001.20170710.IXOSCA.N.T.002	Positive	Borrelia sp.
HARV_001	deciduousForest	-72.260096	42.424217	202.1	7/10/2017 16:30	HARV_001.20170710.IXOSCA.N	HARV_001.20170710.IXOSCA.N.T.003	Negative	Borrelia sp.
HARV_001	deciduousForest	-72.260096	42.424217	202.1	7/10/2017 16:30	HARV_001.20170710.IXOSCA.N	HARV_001.20170710.IXOSCA.N.T.001	Negative	Ehrlichia muris-like
HARV_001	deciduousForest	-72.260096	42.424217	202.1	7/10/2017 16:30	HARV_001.20170710.IXOSCA.N	HARV_001.20170710.IXOSCA.N.T.005	Negative	Borrelia miyamotoi
HARV_001	deciduousForest	-72.260096	42.424217	202.1	7/10/2017 16:30	HARV_001.20170710.IXOSCA.N	HARV_001.20170710.IXOSCA.N.T.002	Positive	Borrelia burgdorferi sensu lato
HARV_001	deciduousForest	-72.260096	42.424217	202.1	7/10/2017 16:30	HARV_001.20170710.IXOSCA.N	HARV_001.20170710.IXOSCA.N.T.004	Negative	Borrelia miyamotoi
HARV_001	deciduousForest	-72.260096	42.424217	202.1	7/10/2017 16:30	HARV_001.20170710.IXOSCA.N	HARV_001.20170710.IXOSCA.N.T.002	Negative	Ehrlichia muris-like
HARV_001	deciduousForest	-72.260096	42.424217	202.1	7/10/2017 16:30	HARV_001.20170710.IXOSCA.N	HARV_001.20170710.IXOSCA.N.T.005	Negative	Ehrlichia muris-like
HARV_001	deciduousForest	-72.260096	42.424217	202.1	7/10/2017 16:30	HARV_001.20170710.IXOSCA.N	HARV_001.20170710.IXOSCA.N.T.004	Negative	Anaplasma phagocytophilum
HARV_001	deciduousForest	-72.260096	42.424217	202.1	7/10/2017 16:30	HARV_001.20170710.IXOSCA.N	HARV_001.20170710.IXOSCA.N.T.001	Negative	Borrelia miyamotoi
HARV_001	deciduousForest	-72.260096	42.424217	202.1	7/10/2017 16:30	HARV_001.20170710.IXOSCA.N	HARV_001.20170710.IXOSCA.N.T.003	Negative	Borrelia burgdorferi sensu lato
HARV_001	deciduousForest	-72.260096	42.424217	202.1	7/10/2017 16:30	HARV_001.20170710.IXOSCA.N	HARV_001.20170710.IXOSCA.N.T.002	Negative	Borrelia miyamotoi
HARV_001	deciduousForest	-72.260096	42.424217	202.1	7/10/2017 16:30	HARV_001.20170710.IXOSCA.N	HARV_001.20170710.IXOSCA.N.T.003	Negative	Borrelia miyamotoi
HARV_001	deciduousForest	-72.260096	42.424217	202.1	7/10/2017 16:30	HARV_001.20170710.IXOSCA.N	HARV_001.20170710.IXOSCA.N.T.004	Negative	Borrelia burgdorferi sensu lato
HARV_001	deciduousForest	-72.260096	42.424217	202.1	7/10/2017 16:30	HARV_001.20170710.IXOSCA.N	HARV_001.20170710.IXOSCA.N.T.001	Negative	Borrelia mayonii
HARV_001	deciduousForest	-72.260096	42.424217	202.1	7/10/2017 16:30	HARV_001.20170710.IXOSCA.N	HARV_001.20170710.IXOSCA.N.T.004	Negative	Ehrlichia muris-like
HARV_001	deciduousForest	-72.260096	42.424217	202.1	7/10/2017 16:30	HARV_001.20170710.IXOSCA.N	HARV_001.20170710.IXOSCA.N.T.001	Negative	Babesia microti
HARV_001	deciduousForest	-72.260096	42.424217	202.1	7/10/2017 16:30	HARV_001.20170710.IXOSCA.N	HARV_001.20170710.IXOSCA.N.T.005	Positive	Borrelia burgdorferi sensu lato
HARV_001	deciduousForest	-72.260096	42.424217	202.1	7/10/2017 16:30	HARV_001.20170710.IXOSCA.N	HARV_001.20170710.IXOSCA.N.T.002	Negative	Anaplasma phagocytophilum
HARV_001	deciduousForest	-72.260096	42.424217	202.1	7/10/2017 16:30	HARV_001.20170710.IXOSCA.N	HARV_001.20170710.IXOSCA.N.T.002	Negative	Borrelia mayonii
HARV_001	deciduousForest	-72.260096	42.424217	202.1	7/10/2017 16:30	HARV_001.20170710.IXOSCA.N	HARV_001.20170710.IXOSCA.N.T.003	Negative	Ehrlichia muris-like
HARV_001	deciduousForest	-72.260096	42.424217	202.1	7/10/2017 16:30	HARV_001.20170710.IXOSCA.N	HARV_001.20170710.IXOSCA.N.T.002	Negative	Babesia microti
HARV_001	deciduousForest	-72.260096	42.424217	202.1	7/10/2017 16:30	HARV_001.20170710.IXOSCA.N	HARV_001.20170710.IXOSCA.N.T.004	Negative	Borrelia sp.
HARV_001	deciduousForest	-72.260096	42.424217	202.1	7/10/2017 16:30	HARV_001.20170710.IXOSCA.N	HARV_001.20170710.IXOSCA.N.T.003	Negative	Borrelia mayonii
HARV_001	deciduousForest	-72.260096	42.424217	202.1	7/10/2017 16:30	HARV_001.20170710.IXOSCA.N	HARV_001.20170710.IXOSCA.N.T.005	Negative	Borrelia mayonii
HARV_001	deciduousForest	-72.260096	42.424217	202.1	7/10/2017 16:30	HARV_001.20170710.IXOSCA.N	HARV_001.20170710.IXOSCA.N.T.005	Negative	Anaplasma phagocytophilum
HARV_001	deciduousForest	-72.260096	42.424217	202.1	7/10/2017 16:30	HARV_001.20170710.IXOSCA.N	HARV_001.20170710.IXOSCA.N.T.005	Positive	Borrelia sp.
HARV_001	deciduousForest	-72.260096	42.424217	202.1	7/10/2017 16:30	HARV_001.20170710.IXOSCA.N	HARV_001.20170710.IXOSCA.N.T.001	Positive	Borrelia sp.
HARV_001	deciduousForest	-72.260096	42.424217	202.1	7/10/2017 16:30	HARV_001.20170710.IXOSCA.N	HARV_001.20170710.IXOSCA.N.T.004	Negative	Borrelia mayonii
HARV_001	deciduousForest	-72.260096	42.424217	202.1	7/10/2017 16:30	HARV_001.20170710.IXOSCA.N	HARV_001.20170710.IXOSCA.N.T.005	Negative	Babesia microti
HARV_001	deciduousForest	-72.260096	42.424217	202.1	7/10/2017 16:30	HARV_001.20170710.IXOSCA.N	HARV_001.20170710.IXOSCA.N.T.001	Positive	Borrelia burgdorferi sensu lato
HARV_001	deciduousForest	-72.260096	42.424217	202.1	7/31/2017 17:08	HARV_001.20170731.IXOSCA.N	HARV_001.20170731.IXOSCA.N.T.005	Negative	Ehrlichia muris-like
HARV_001	deciduousForest	-72.260096	42.424217	202.1	7/31/2017 17:08	HARV_001.20170731.IXOSCA.N	HARV_001.20170731.IXOSCA.N.T.002	Negative	Ehrlichia muris-like
HARV_001	deciduousForest	-72.260096	42.424217	202.1	7/31/2017 17:08	HARV_001.20170731.IXOSCA.N	HARV_001.20170731.IXOSCA.N.T.005	Negative	Anaplasma phagocytophilum
HARV_001	deciduousForest	-72.260096	42.424217	202.1	7/31/2017 17:08	HARV_001.20170731.IXOSCA.N	HARV_001.20170731.IXOSCA.N.T.002	Negative	Babesia microti
HARV_001	deciduousForest	-72.260096	42.424217	202.1	7/31/2017 17:08	HARV_001.20170731.IXOSCA.N	HARV_001.20170731.IXOSCA.N.T.005	Negative	Borrelia sp.
HARV_001	deciduousForest	-72.260096	42.424217	202.1	7/31/2017 17:08	HARV_001.20170731.IXOSCA.N	HARV_001.20170731.IXOSCA.N.T.002	Negative	Borrelia sp.
HARV_001	deciduousForest	-72.260096	42.424217	202.1	7/31/2017 17:08	HARV_001.20170731.IXOSCA.N	HARV_001.20170731.IXOSCA.N.T.001	Negative	Borrelia mayonii
HARV_001	deciduousForest	-72.260096	42.424217	202.1	7/31/2017 17:08	HARV_001.20170731.IXOSCA.N	HARV_001.20170731.IXOSCA.N.T.001	Negative	Anaplasma phagocytophilum
HARV_001	deciduousForest	-72.260096	42.424217	202.1	7/31/2017 17:08	HARV_001.20170731.IXOSCA.N	HARV_001.20170731.IXOSCA.N.T.001	Negative	Babesia microti
HARV_001	deciduousForest	-72.260096	42.424217	202.1	7/31/2017 17:08	HARV_001.20170731.IXOSCA.N	HARV_001.20170731.IXOSCA.N.T.004	Negative	Ehrlichia muris-like
HARV_001	deciduousForest	-72.260096	42.424217	202.1	7/31/2017 17:08	HARV_001.20170731.IXOSCA.N	HARV_001.20170731.IXOSCA.N.T.004	Negative	Borrelia miyamotoi
HARV_001	deciduousForest	-72.260096	42.424217	202.1	7/31/2017 17:08	HARV_001.20170731.IXOSCA.N	HARV_001.20170731.IXOSCA.N.T.003	Negative	Borrelia miyamotoi
HARV_001	deciduousForest	-72.260096	42.424217	202.1	7/31/2017 17:08	HARV_001.20170731.IXOSCA.N	HARV_001.20170731.IXOSCA.N.T.001	Negative	Borrelia burgdorferi sensu lato
HARV_001	deciduousForest	-72.260096	42.424217	202.1	7/31/2017 17:08	HARV_001.20170731.IXOSCA.N	HARV_001.20170731.IXOSCA.N.T.002	Negative	Borrelia miyamotoi
HARV_001	deciduousForest	-72.260096	42.424217	202.1	7/31/2017 17:08	HARV_001.20170731.IXOSCA.N	HARV_001.20170731.IXOSCA.N.T.003	Negative	Ehrlichia muris-like
HARV_001	deciduousForest	-72.260096	42.424217	202.1	7/31/2017 17:08	HARV_001.20170731.IXOSCA.N	HARV_001.20170731.IXOSCA.N.T.004	Negative	Anaplasma phagocytophilum
HARV_001	deciduousForest	-72.260096	42.424217	202.1	7/31/2017 17:08	HARV_001.20170731.IXOSCA.N	HARV_001.20170731.IXOSCA.N.T.001	Negative	Borrelia miyamotoi
HARV_001	deciduousForest	-72.260096	42.424217	202.1	7/31/2017 17:08	HARV_001.20170731.IXOSCA.N	HARV_001.20170731.IXOSCA.N.T.002	Negative	Borrelia burgdorferi sensu lato
HARV_001	deciduousForest	-72.260096	42.424217	202.1	7/31/2017 17:08	HARV_001.20170731.IXOSCA.N	HARV_001.20170731.IXOSCA.N.T.005	Negative	Borrelia mayonii
HARV_001	deciduousForest	-72.260096	42.424217	202.1	7/31/2017 17:08	HARV_001.20170731.IXOSCA.N	HARV_001.20170731.IXOSCA.N.T.001	Negative	Ehrlichia muris-like
HARV_001	deciduousForest	-72.260096	42.424217	202.1	7/31/2017 17:08	HARV_001.20170731.IXOSCA.N	HARV_001.20170731.IXOSCA.N.T.004	Negative	Borrelia sp.
HARV_001	deciduousForest	-72.260096	42.424217	202.1	7/31/2017 17:08	HARV_001.20170731.IXOSCA.N	HARV_001.20170731.IXOSCA.N.T.005	Negative	Borrelia miyamotoi
HARV_001	deciduousForest	-72.260096	42.424217	202.1	7/31/2017 17:08	HARV_001.20170731.IXOSCA.N	HARV_001.20170731.IXOSCA.N.T.003	Negative	Borrelia mayonii
HARV_001	deciduousForest	-72.260096	42.424217	202.1	7/31/2017 17:08	HARV_001.20170731.IXOSCA.N	HARV_001.20170731.IXOSCA.N.T.002	Negative	Anaplasma phagocytophilum
HARV_001	deciduousForest	-72.260096	42.424217	202.1	7/31/2017 17:08	HARV_001.20170731.IXOSCA.N	HARV_001.20170731.IXOSCA.N.T.001	Negative	Borrelia sp.
HARV_001	deciduousForest	-72.260096	42.424217	202.1	7/31/2017 17:08	HARV_001.20170731.IXOSCA.N	HARV_001.20170731.IXOSCA.N.T.003	Negative	Borrelia sp.
HARV_001	deciduousForest	-72.260096	42.424217	202.1	7/31/2017 17:08	HARV_001.20170731.IXOSCA.N	HARV_001.20170731.IXOSCA.N.T.004	Negative	Borrelia burgdorferi sensu lato
HARV_001	deciduousForest	-72.260096	42.424217	202.1	7/31/2017 17:08	HARV_001.20170731.IXOSCA.N	HARV_001.20170731.IXOSCA.N.T.004	Negative	Borrelia mayonii
HARV_001	deciduousForest	-72.260096	42.424217	202.1	7/31/2017 17:08	HARV_001.20170731.IXOSCA.N	HARV_001.20170731.IXOSCA.N.T.003	Negative	Babesia microti
HARV_001	deciduousForest	-72.260096	42.424217	202.1	7/31/2017 17:08	HARV_001.20170731.IXOSCA.N	HARV_001.20170731.IXOSCA.N.T.002	Negative	Borrelia mayonii
HARV_001	deciduousForest	-72.260096	42.424217	202.1	7/31/2017 17:08	HARV_001.20170731.IXOSCA.N	HARV_001.20170731.IXOSCA.N.T.005	Negative	Babesia microti
HARV_001	deciduousForest	-72.260096	42.424217	202.1	7/31/2017 17:08	HARV_001.20170731.IXOSCA.N	HARV_001.20170731.IXOSCA.N.T.005	Negative	Borrelia burgdorferi sensu lato
HARV_001	deciduousForest	-72.260096	42.424217	202.1	7/31/2017 17:08	HARV_001.20170731.IXOSCA.N	HARV_001.20170731.IXOSCA.N.T.003	Negative	Borrelia burgdorferi sensu lato
HARV_001	deciduousForest	-72.260096	42.424217	202.1	7/31/2017 17:08	HARV_001.20170731.IXOSCA.N	HARV_001.20170731.IXOSCA.N.T.003	Negative	Anaplasma phagocytophilum
HARV_001	deciduousForest	-72.260096	42.424217	202.1	7/31/2017 17:08	HARV_001.20170731.IXOSCA.N	HARV_001.20170731.IXOSCA.N.T.004	Negative	Babesia microti
HARV_001	deciduousForest	-72.260096	42.424217	202.1	7/16/2018 15:03	HARV_001.20180716.IXOSCA.N	HARV_001.20180716.IXOSCA.N.T.002	Negative	Borrelia miyamotoi
HARV_001	deciduousForest	-72.260096	42.424217	202.1	7/16/2018 15:03	HARV_001.20180716.IXOSCA.N	HARV_001.20180716.IXOSCA.N.T.003	Negative	Borrelia sp.
HARV_001	deciduousForest	-72.260096	42.424217	202.1	7/16/2018 15:03	HARV_001.20180716.IXOSCA.N	HARV_001.20180716.IXOSCA.N.T.003	Negative	Borrelia mayonii
HARV_001	deciduousForest	-72.260096	42.424217	202.1	7/16/2018 15:03	HARV_001.20180716.IXOSCA.N	HARV_001.20180716.IXOSCA.N.T.003	Negative	Ehrlichia muris-like
HARV_001	deciduousForest	-72.260096	42.424217	202.1	7/16/2018 15:03	HARV_001.20180716.IXOSCA.N	HARV_001.20180716.IXOSCA.N.T.002	Negative	Borrelia sp.
HARV_001	deciduousForest	-72.260096	42.424217	202.1	7/16/2018 15:03	HARV_001.20180716.IXOSCA.N	HARV_001.20180716.IXOSCA.N.T.001	Positive	Borrelia burgdorferi sensu lato
HARV_001	deciduousForest	-72.260096	42.424217	202.1	7/16/2018 15:03	HARV_001.20180716.IXOSCA.N	HARV_001.20180716.IXOSCA.N.T.001	Negative	Anaplasma phagocytophilum
HARV_001	deciduousForest	-72.260096	42.424217	202.1	7/16/2018 15:03	HARV_001.20180716.IXOSCA.N	HARV_001.20180716.IXOSCA.N.T.001	Negative	Babesia microti
HARV_001	deciduousForest	-72.260096	42.424217	202.1	7/16/2018 15:03	HARV_001.20180716.IXOSCA.N	HARV_001.20180716.IXOSCA.N.T.003	Negative	Borrelia miyamotoi
HARV_001	deciduousForest	-72.260096	42.424217	202.1	7/16/2018 15:03	HARV_001.20180716.IXOSCA.N	HARV_001.20180716.IXOSCA.N.T.002	Negative	Anaplasma phagocytophilum
HARV_001	deciduousForest	-72.260096	42.424217	202.1	7/16/2018 15:03	HARV_001.20180716.IXOSCA.N	HARV_001.20180716.IXOSCA.N.T.002	Negative	Ehrlichia muris-like
HARV_001	deciduousForest	-72.260096	42.424217	202.1	7/16/2018 15:03	HARV_001.20180716.IXOSCA.N	HARV_001.20180716.IXOSCA.N.T.003	Negative	Babesia microti
HARV_001	deciduousForest	-72.260096	42.424217	202.1	7/16/2018 15:03	HARV_001.20180716.IXOSCA.N	HARV_001.20180716.IXOSCA.N.T.001	Positive	Borrelia sp.
HARV_001	deciduousForest	-72.260096	42.424217	202.1	7/16/2018 15:03	HARV_001.20180716.IXOSCA.N	HARV_001.20180716.IXOSCA.N.T.001	Negative	Borrelia miyamotoi
HARV_001	deciduousForest	-72.260096	42.424217	202.1	7/16/2018 15:03	HARV_001.20180716.IXOSCA.N	HARV_001.20180716.IXOSCA.N.T.002	Negative	Borrelia mayonii
HARV_001	deciduousForest	-72.260096	42.424217	202.1	7/16/2018 15:03	HARV_001.20180716.IXOSCA.N	HARV_001.20180716.IXOSCA.N.T.001	Negative	Borrelia mayonii
HARV_001	deciduousForest	-72.260096	42.424217	202.1	7/16/2018 15:03	HARV_001.20180716.IXOSCA.N	HARV_001.20180716.IXOSCA.N.T.003	Negative	Borrelia burgdorferi sensu lato
HARV_001	deciduousForest	-72.260096	42.424217	202.1	7/16/2018 15:03	HARV_001.20180716.IXOSCA.N	HARV_001.20180716.IXOSCA.N.T.003	Negative	Anaplasma phagocytophilum
HARV_001	deciduousForest	-72.260096	42.424217	202.1	7/16/2018 15:03	HARV_001.20180716.IXOSCA.N	HARV_001.20180716.IXOSCA.N.T.002	Negative	Babesia microti
HARV_001	deciduousForest	-72.260096	42.424217	202.1	7/16/2018 15:03	HARV_001.20180716.IXOSCA.N	HARV_001.20180716.IXOSCA.N.T.002	Negative	Borrelia burgdorferi sensu lato
HARV_001	deciduousForest	-72.260096	42.424217	202.1	7/16/2018 15:03	HARV_001.20180716.IXOSCA.N	HARV_001.20180716.IXOSCA.N.T.001	Negative	Ehrlichia muris-like
HARV_001	deciduousForest	-72.260096	42.424217	202.1	8/7/2018 15:09	HARV_001.20180807.IXOSCA.N	HARV_001.20180807.IXOSCA.N.T.002	Negative	Borrelia burgdorferi sensu lato
HARV_001	deciduousForest	-72.260096	42.424217	202.1	8/7/2018 15:09	HARV_001.20180807.IXOSCA.N	HARV_001.20180807.IXOSCA.N.T.001	Negative	Ehrlichia muris-like
HARV_001	deciduousForest	-72.260096	42.424217	202.1	8/7/2018 15:09	HARV_001.20180807.IXOSCA.N	HARV_001.20180807.IXOSCA.N.T.001	Negative	Babesia microti
HARV_001	deciduousForest	-72.260096	42.424217	202.1	8/7/2018 15:09	HARV_001.20180807.IXOSCA.N	HARV_001.20180807.IXOSCA.N.T.002	Negative	Borrelia sp.
HARV_001	deciduousForest	-72.260096	42.424217	202.1	8/7/2018 15:09	HARV_001.20180807.IXOSCA.N	HARV_001.20180807.IXOSCA.N.T.002	Negative	Borrelia miyamotoi
HARV_001	deciduousForest	-72.260096	42.424217	202.1	8/7/2018 15:09	HARV_001.20180807.IXOSCA.N	HARV_001.20180807.IXOSCA.N.T.002	Negative	Ehrlichia muris-like
HARV_001	deciduousForest	-72.260096	42.424217	202.1	8/7/2018 15:09	HARV_001.20180807.IXOSCA.N	HARV_001.20180807.IXOSCA.N.T.002	Negative	Babesia microti
HARV_001	deciduousForest	-72.260096	42.424217	202.1	8/7/2018 15:09	HARV_001.20180807.IXOSCA.N	HARV_001.20180807.IXOSCA.N.T.001	Negative	Borrelia burgdorferi sensu lato
HARV_001	deciduousForest	-72.260096	42.424217	202.1	8/7/2018 15:09	HARV_001.20180807.IXOSCA.N	HARV_001.20180807.IXOSCA.N.T.001	Negative	Borrelia mayonii
HARV_001	deciduousForest	-72.260096	42.424217	202.1	8/7/2018 15:09	HARV_001.20180807.IXOSCA.N	HARV_001.20180807.IXOSCA.N.T.001	Negative	Borrelia sp.
HARV_001	deciduousForest	-72.260096	42.424217	202.1	8/7/2018 15:09	HARV_001.20180807.IXOSCA.N	HARV_001.20180807.IXOSCA.N.T.002	Negative	Anaplasma phagocytophilum
HARV_001	deciduousForest	-72.260096	42.424217	202.1	8/7/2018 15:09	HARV_001.20180807.IXOSCA.N	HARV_001.20180807.IXOSCA.N.T.001	Negative	Borrelia miyamotoi
HARV_001	deciduousForest	-72.260096	42.424217	202.1	8/7/2018 15:09	HARV_001.20180807.IXOSCA.N	HARV_001.20180807.IXOSCA.N.T.002	Negative	Borrelia mayonii
HARV_001	deciduousForest	-72.260096	42.424217	202.1	8/7/2018 15:09	HARV_001.20180807.IXOSCA.N	HARV_001.20180807.IXOSCA.N.T.001	Negative	Anaplasma phagocytophilum
HARV_001	deciduousForest	-72.260096	42.424217	202.1	6/24/2019 17:34	HARV_001.20190624.IXOSCA.N	HARV_001.20190624.IXOSCA.001	Negative	Borrelia miyamotoi
HARV_001	deciduousForest	-72.260096	42.424217	202.1	6/24/2019 17:34	HARV_001.20190624.IXOSCA.N	HARV_001.20190624.IXOSCA.003	Negative	Borrelia mayonii
HARV_001	deciduousForest	-72.260096	42.424217	202.1	6/24/2019 17:34	HARV_001.20190624.IXOSCA.N	HARV_001.20190624.IXOSCA.002	Negative	Borrelia sp.
HARV_001	deciduousForest	-72.260096	42.424217	202.1	6/24/2019 17:34	HARV_001.20190624.IXOSCA.N	HARV_001.20190624.IXOSCA.003	Negative	Borrelia burgdorferi sensu lato
HARV_001	deciduousForest	-72.260096	42.424217	202.1	6/24/2019 17:34	HARV_001.20190624.IXOSCA.N	HARV_001.20190624.IXOSCA.001	Negative	Anaplasma phagocytophilum
HARV_001	deciduousForest	-72.260096	42.424217	202.1	6/24/2019 17:34	HARV_001.20190624.IXOSCA.N	HARV_001.20190624.IXOSCA.002	Negative	Borrelia burgdorferi sensu lato
HARV_001	deciduousForest	-72.260096	42.424217	202.1	6/24/2019 17:34	HARV_001.20190624.IXOSCA.N	HARV_001.20190624.IXOSCA.003	Negative	Ehrlichia muris-like
HARV_001	deciduousForest	-72.260096	42.424217	202.1	6/24/2019 17:34	HARV_001.20190624.IXOSCA.N	HARV_001.20190624.IXOSCA.001	Negative	Borrelia burgdorferi sensu lato
HARV_001	deciduousForest	-72.260096	42.424217	202.1	6/24/2019 17:34	HARV_001.20190624.IXOSCA.N	HARV_001.20190624.IXOSCA.002	Negative	Borrelia miyamotoi
HARV_001	deciduousForest	-72.260096	42.424217	202.1	6/24/2019 17:34	HARV_001.20190624.IXOSCA.N	HARV_001.20190624.IXOSCA.004	Negative	Anaplasma phagocytophilum
HARV_001	deciduousForest	-72.260096	42.424217	202.1	6/24/2019 17:34	HARV_001.20190624.IXOSCA.N	HARV_001.20190624.IXOSCA.004	Positive	Borrelia burgdorferi sensu lato
HARV_001	deciduousForest	-72.260096	42.424217	202.1	6/24/2019 17:34	HARV_001.20190624.IXOSCA.N	HARV_001.20190624.IXOSCA.002	Negative	Ehrlichia muris-like
HARV_001	deciduousForest	-72.260096	42.424217	202.1	6/24/2019 17:34	HARV_001.20190624.IXOSCA.N	HARV_001.20190624.IXOSCA.001	Negative	Borrelia mayonii
HARV_001	deciduousForest	-72.260096	42.424217	202.1	6/24/2019 17:34	HARV_001.20190624.IXOSCA.N	HARV_001.20190624.IXOSCA.003	Negative	Borrelia miyamotoi
HARV_001	deciduousForest	-72.260096	42.424217	202.1	6/24/2019 17:34	HARV_001.20190624.IXOSCA.N	HARV_001.20190624.IXOSCA.004	Negative	Ehrlichia muris-like
HARV_001	deciduousForest	-72.260096	42.424217	202.1	6/24/2019 17:34	HARV_001.20190624.IXOSCA.N	HARV_001.20190624.IXOSCA.001	Negative	Borrelia sp.
HARV_001	deciduousForest	-72.260096	42.424217	202.1	6/24/2019 17:34	HARV_001.20190624.IXOSCA.N	HARV_001.20190624.IXOSCA.002	Negative	Babesia microti
HARV_001	deciduousForest	-72.260096	42.424217	202.1	6/24/2019 17:34	HARV_001.20190624.IXOSCA.N	HARV_001.20190624.IXOSCA.003	Negative	Borrelia sp.
HARV_001	deciduousForest	-72.260096	42.424217	202.1	6/24/2019 17:34	HARV_001.20190624.IXOSCA.N	HARV_001.20190624.IXOSCA.003	Negative	Babesia microti
HARV_001	deciduousForest	-72.260096	42.424217	202.1	6/24/2019 17:34	HARV_001.20190624.IXOSCA.N	HARV_001.20190624.IXOSCA.002	Negative	Borrelia mayonii
HARV_001	deciduousForest	-72.260096	42.424217	202.1	6/24/2019 17:34	HARV_001.20190624.IXOSCA.N	HARV_001.20190624.IXOSCA.003	Negative	Anaplasma phagocytophilum
HARV_001	deciduousForest	-72.260096	42.424217	202.1	6/24/2019 17:34	HARV_001.20190624.IXOSCA.N	HARV_001.20190624.IXOSCA.001	Negative	Babesia microti
HARV_001	deciduousForest	-72.260096	42.424217	202.1	6/24/2019 17:34	HARV_001.20190624.IXOSCA.N	HARV_001.20190624.IXOSCA.004	Negative	Borrelia mayonii
HARV_001	deciduousForest	-72.260096	42.424217	202.1	6/24/2019 17:34	HARV_001.20190624.IXOSCA.N	HARV_001.20190624.IXOSCA.004	Positive	Borrelia sp.
HARV_001	deciduousForest	-72.260096	42.424217	202.1	6/24/2019 17:34	HARV_001.20190624.IXOSCA.N	HARV_001.20190624.IXOSCA.004	Negative	Babesia microti
HARV_001	deciduousForest	-72.260096	42.424217	202.1	6/24/2019 17:34	HARV_001.20190624.IXOSCA.N	HARV_001.20190624.IXOSCA.004	Negative	Borrelia miyamotoi
HARV_001	deciduousForest	-72.260096	42.424217	202.1	6/24/2019 17:34	HARV_001.20190624.IXOSCA.N	HARV_001.20190624.IXOSCA.002	Negative	Anaplasma phagocytophilum
HARV_001	deciduousForest	-72.260096	42.424217	202.1	6/24/2019 17:34	HARV_001.20190624.IXOSCA.N	HARV_001.20190624.IXOSCA.001	Negative	Ehrlichia muris-like
HARV_001	deciduousForest	-72.260096	42.424217	202.1	8/6/2019 13:45	HARV_001.20190806.IXOSCA.N	HARV_001.20190806.IXOSCA.002	Negative	Borrelia sp.
HARV_001	deciduousForest	-72.260096	42.424217	202.1	8/6/2019 13:45	HARV_001.20190806.IXOSCA.N	HARV_001.20190806.IXOSCA.004	Positive	Borrelia sp.
HARV_001	deciduousForest	-72.260096	42.424217	202.1	8/6/2019 13:45	HARV_001.20190806.IXOSCA.N	HARV_001.20190806.IXOSCA.003	Negative	Ehrlichia muris-like
HARV_001	deciduousForest	-72.260096	42.424217	202.1	8/6/2019 13:45	HARV_001.20190806.IXOSCA.N	HARV_001.20190806.IXOSCA.008	Negative	Borrelia miyamotoi
HARV_001	deciduousForest	-72.260096	42.424217	202.1	8/6/2019 13:45	HARV_001.20190806.IXOSCA.N	HARV_001.20190806.IXOSCA.006	Negative	Borrelia sp.
HARV_001	deciduousForest	-72.260096	42.424217	202.1	8/6/2019 13:45	HARV_001.20190806.IXOSCA.N	HARV_001.20190806.IXOSCA.007	Negative	Babesia microti
HARV_001	deciduousForest	-72.260096	42.424217	202.1	8/6/2019 13:45	HARV_001.20190806.IXOSCA.N	HARV_001.20190806.IXOSCA.002	Negative	Borrelia miyamotoi
HARV_001	deciduousForest	-72.260096	42.424217	202.1	8/6/2019 13:45	HARV_001.20190806.IXOSCA.N	HARV_001.20190806.IXOSCA.008	Negative	Borrelia burgdorferi sensu lato
HARV_001	deciduousForest	-72.260096	42.424217	202.1	8/6/2019 13:45	HARV_001.20190806.IXOSCA.N	HARV_001.20190806.IXOSCA.004	Negative	Borrelia mayonii
HARV_001	deciduousForest	-72.260096	42.424217	202.1	8/6/2019 13:45	HARV_001.20190806.IXOSCA.N	HARV_001.20190806.IXOSCA.005	Negative	Ehrlichia muris-like
HARV_001	deciduousForest	-72.260096	42.424217	202.1	8/6/2019 13:45	HARV_001.20190806.IXOSCA.N	HARV_001.20190806.IXOSCA.006	Negative	Babesia microti
HARV_001	deciduousForest	-72.260096	42.424217	202.1	8/6/2019 13:45	HARV_001.20190806.IXOSCA.N	HARV_001.20190806.IXOSCA.003	Negative	Anaplasma phagocytophilum
HARV_001	deciduousForest	-72.260096	42.424217	202.1	8/6/2019 13:45	HARV_001.20190806.IXOSCA.N	HARV_001.20190806.IXOSCA.006	Negative	Borrelia miyamotoi
HARV_001	deciduousForest	-72.260096	42.424217	202.1	8/6/2019 13:45	HARV_001.20190806.IXOSCA.N	HARV_001.20190806.IXOSCA.002	Negative	Anaplasma phagocytophilum
HARV_001	deciduousForest	-72.260096	42.424217	202.1	8/6/2019 13:45	HARV_001.20190806.IXOSCA.N	HARV_001.20190806.IXOSCA.006	Negative	Borrelia mayonii
HARV_001	deciduousForest	-72.260096	42.424217	202.1	8/6/2019 13:45	HARV_001.20190806.IXOSCA.N	HARV_001.20190806.IXOSCA.003	Positive	Borrelia burgdorferi sensu lato
HARV_001	deciduousForest	-72.260096	42.424217	202.1	8/6/2019 13:45	HARV_001.20190806.IXOSCA.N	HARV_001.20190806.IXOSCA.001	Negative	Borrelia mayonii
HARV_001	deciduousForest	-72.260096	42.424217	202.1	8/6/2019 13:45	HARV_001.20190806.IXOSCA.N	HARV_001.20190806.IXOSCA.001	Negative	Ehrlichia muris-like
HARV_001	deciduousForest	-72.260096	42.424217	202.1	8/6/2019 13:45	HARV_001.20190806.IXOSCA.N	HARV_001.20190806.IXOSCA.001	Negative	Borrelia sp.
HARV_001	deciduousForest	-72.260096	42.424217	202.1	8/6/2019 13:45	HARV_001.20190806.IXOSCA.N	HARV_001.20190806.IXOSCA.005	Negative	Borrelia mayonii
HARV_001	deciduousForest	-72.260096	42.424217	202.1	8/6/2019 13:45	HARV_001.20190806.IXOSCA.N	HARV_001.20190806.IXOSCA.006	Negative	Ehrlichia muris-like
HARV_001	deciduousForest	-72.260096	42.424217	202.1	8/6/2019 13:45	HARV_001.20190806.IXOSCA.N	HARV_001.20190806.IXOSCA.001	Negative	Borrelia burgdorferi sensu lato
HARV_001	deciduousForest	-72.260096	42.424217	202.1	8/6/2019 13:45	HARV_001.20190806.IXOSCA.N	HARV_001.20190806.IXOSCA.008	Negative	Anaplasma phagocytophilum
HARV_001	deciduousForest	-72.260096	42.424217	202.1	8/6/2019 13:45	HARV_001.20190806.IXOSCA.N	HARV_001.20190806.IXOSCA.006	Negative	Anaplasma phagocytophilum
HARV_001	deciduousForest	-72.260096	42.424217	202.1	8/6/2019 13:45	HARV_001.20190806.IXOSCA.N	HARV_001.20190806.IXOSCA.003	Negative	Borrelia mayonii
HARV_001	deciduousForest	-72.260096	42.424217	202.1	8/6/2019 13:45	HARV_001.20190806.IXOSCA.N	HARV_001.20190806.IXOSCA.002	Negative	Babesia microti
HARV_001	deciduousForest	-72.260096	42.424217	202.1	8/6/2019 13:45	HARV_001.20190806.IXOSCA.N	HARV_001.20190806.IXOSCA.004	Positive	Borrelia burgdorferi sensu lato
HARV_001	deciduousForest	-72.260096	42.424217	202.1	8/6/2019 13:45	HARV_001.20190806.IXOSCA.N	HARV_001.20190806.IXOSCA.001	Negative	Borrelia miyamotoi
HARV_001	deciduousForest	-72.260096	42.424217	202.1	8/6/2019 13:45	HARV_001.20190806.IXOSCA.N	HARV_001.20190806.IXOSCA.003	Negative	Babesia microti
HARV_001	deciduousForest	-72.260096	42.424217	202.1	8/6/2019 13:45	HARV_001.20190806.IXOSCA.N	HARV_001.20190806.IXOSCA.005	Negative	Borrelia miyamotoi
HARV_001	deciduousForest	-72.260096	42.424217	202.1	8/6/2019 13:45	HARV_001.20190806.IXOSCA.N	HARV_001.20190806.IXOSCA.005	Negative	Borrelia sp.
HARV_001	deciduousForest	-72.260096	42.424217	202.1	8/6/2019 13:45	HARV_001.20190806.IXOSCA.N	HARV_001.20190806.IXOSCA.007	Negative	Borrelia burgdorferi sensu lato
HARV_001	deciduousForest	-72.260096	42.424217	202.1	8/6/2019 13:45	HARV_001.20190806.IXOSCA.N	HARV_001.20190806.IXOSCA.007	Negative	Anaplasma phagocytophilum
HARV_001	deciduousForest	-72.260096	42.424217	202.1	8/6/2019 13:45	HARV_001.20190806.IXOSCA.N	HARV_001.20190806.IXOSCA.004	Negative	Babesia microti
HARV_001	deciduousForest	-72.260096	42.424217	202.1	8/6/2019 13:45	HARV_001.20190806.IXOSCA.N	HARV_001.20190806.IXOSCA.001	Negative	Babesia microti
HARV_001	deciduousForest	-72.260096	42.424217	202.1	8/6/2019 13:45	HARV_001.20190806.IXOSCA.N	HARV_001.20190806.IXOSCA.003	Positive	Borrelia sp.
HARV_001	deciduousForest	-72.260096	42.424217	202.1	8/6/2019 13:45	HARV_001.20190806.IXOSCA.N	HARV_001.20190806.IXOSCA.005	Negative	Anaplasma phagocytophilum
HARV_001	deciduousForest	-72.260096	42.424217	202.1	8/6/2019 13:45	HARV_001.20190806.IXOSCA.N	HARV_001.20190806.IXOSCA.007	Negative	Borrelia miyamotoi
HARV_001	deciduousForest	-72.260096	42.424217	202.1	8/6/2019 13:45	HARV_001.20190806.IXOSCA.N	HARV_001.20190806.IXOSCA.004	Negative	Anaplasma phagocytophilum
HARV_001	deciduousForest	-72.260096	42.424217	202.1	8/6/2019 13:45	HARV_001.20190806.IXOSCA.N	HARV_001.20190806.IXOSCA.008	Negative	Borrelia mayonii
HARV_001	deciduousForest	-72.260096	42.424217	202.1	8/6/2019 13:45	HARV_001.20190806.IXOSCA.N	HARV_001.20190806.IXOSCA.002	Negative	Borrelia mayonii
HARV_001	deciduousForest	-72.260096	42.424217	202.1	8/6/2019 13:45	HARV_001.20190806.IXOSCA.N	HARV_001.20190806.IXOSCA.002	Negative	Borrelia burgdorferi sensu lato
HARV_001	deciduousForest	-72.260096	42.424217	202.1	8/6/2019 13:45	HARV_001.20190806.IXOSCA.N	HARV_001.20190806.IXOSCA.004	Negative	Borrelia miyamotoi
HARV_001	deciduousForest	-72.260096	42.424217	202.1	8/6/2019 13:45	HARV_001.20190806.IXOSCA.N	HARV_001.20190806.IXOSCA.007	Negative	Borrelia mayonii
HARV_001	deciduousForest	-72.260096	42.424217	202.1	8/6/2019 13:45	HARV_001.20190806.IXOSCA.N	HARV_001.20190806.IXOSCA.001	Negative	Anaplasma phagocytophilum
HARV_001	deciduousForest	-72.260096	42.424217	202.1	8/6/2019 13:45	HARV_001.20190806.IXOSCA.N	HARV_001.20190806.IXOSCA.003	Negative	Borrelia miyamotoi
HARV_001	deciduousForest	-72.260096	42.424217	202.1	8/6/2019 13:45	HARV_001.20190806.IXOSCA.N	HARV_001.20190806.IXOSCA.005	Negative	Borrelia burgdorferi sensu lato
HARV_001	deciduousForest	-72.260096	42.424217	202.1	8/6/2019 13:45	HARV_001.20190806.IXOSCA.N	HARV_001.20190806.IXOSCA.004	Negative	Ehrlichia muris-like
HARV_001	deciduousForest	-72.260096	42.424217	202.1	8/6/2019 13:45	HARV_001.20190806.IXOSCA.N	HARV_001.20190806.IXOSCA.005	Negative	Babesia microti
HARV_001	deciduousForest	-72.260096	42.424217	202.1	8/6/2019 13:45	HARV_001.20190806.IXOSCA.N	HARV_001.20190806.IXOSCA.008	Negative	Borrelia sp.
HARV_001	deciduousForest	-72.260096	42.424217	202.1	8/6/2019 13:45	HARV_001.20190806.IXOSCA.N	HARV_001.20190806.IXOSCA.002	Negative	Ehrlichia muris-like
HARV_001	deciduousForest	-72.260096	42.424217	202.1	8/6/2019 13:45	HARV_001.20190806.IXOSCA.N	HARV_001.20190806.IXOSCA.006	Negative	Borrelia burgdorferi sensu lato
HARV_001	deciduousForest	-72.260096	42.424217	202.1	8/6/2019 13:45	HARV_001.20190806.IXOSCA.N	HARV_001.20190806.IXOSCA.008	Negative	Ehrlichia muris-like
HARV_001	deciduousForest	-72.260096	42.424217	202.1	8/6/2019 13:45	HARV_001.20190806.IXOSCA.N	HARV_001.20190806.IXOSCA.008	Negative	Babesia microti
HARV_001	deciduousForest	-72.260096	42.424217	202.1	8/6/2019 13:45	HARV_001.20190806.IXOSCA.N	HARV_001.20190806.IXOSCA.007	Negative	Ehrlichia muris-like
HARV_001	deciduousForest	-72.260096	42.424217	202.1	8/6/2019 13:45	HARV_001.20190806.IXOSCA.N	HARV_001.20190806.IXOSCA.007	Negative	Borrelia sp.
HARV_001	deciduousForest	-72.260096	42.424217	202.1	7/2/2020 18:28	HARV_001.20200702.IXOSCA.N	HARV_001.20200702.IXOSCA.N.T.002	Negative	Ehrlichia muris-like
HARV_001	deciduousForest	-72.260096	42.424217	202.1	7/2/2020 18:28	HARV_001.20200702.IXOSCA.N	HARV_001.20200702.IXOSCA.N.T.002	Negative	Anaplasma phagocytophilum
HARV_001	deciduousForest	-72.260096	42.424217	202.1	7/2/2020 18:28	HARV_001.20200702.IXOSCA.N	HARV_001.20200702.IXOSCA.N.T.001	Negative	Anaplasma phagocytophilum
HARV_001	deciduousForest	-72.260096	42.424217	202.1	7/2/2020 18:28	HARV_001.20200702.IXOSCA.N	HARV_001.20200702.IXOSCA.N.T.003	Negative	Borrelia miyamotoi
HARV_001	deciduousForest	-72.260096	42.424217	202.1	7/2/2020 18:28	HARV_001.20200702.IXOSCA.N	HARV_001.20200702.IXOSCA.N.T.003	Negative	Borrelia sp.
HARV_001	deciduousForest	-72.260096	42.424217	202.1	7/2/2020 18:28	HARV_001.20200702.IXOSCA.N	HARV_001.20200702.IXOSCA.N.T.002	Negative	Babesia microti
HARV_001	deciduousForest	-72.260096	42.424217	202.1	7/2/2020 18:28	HARV_001.20200702.IXOSCA.N	HARV_001.20200702.IXOSCA.N.T.003	Positive	Babesia microti
HARV_001	deciduousForest	-72.260096	42.424217	202.1	7/2/2020 18:28	HARV_001.20200702.IXOSCA.N	HARV_001.20200702.IXOSCA.N.T.002	Negative	Borrelia miyamotoi
HARV_001	deciduousForest	-72.260096	42.424217	202.1	7/2/2020 18:28	HARV_001.20200702.IXOSCA.N	HARV_001.20200702.IXOSCA.N.T.002	Negative	Borrelia burgdorferi sensu lato
HARV_001	deciduousForest	-72.260096	42.424217	202.1	7/2/2020 18:28	HARV_001.20200702.IXOSCA.N	HARV_001.20200702.IXOSCA.N.T.002	Negative	Borrelia sp.
HARV_001	deciduousForest	-72.260096	42.424217	202.1	7/2/2020 18:28	HARV_001.20200702.IXOSCA.N	HARV_001.20200702.IXOSCA.N.T.003	Negative	Anaplasma phagocytophilum
HARV_001	deciduousForest	-72.260096	42.424217	202.1	7/2/2020 18:28	HARV_001.20200702.IXOSCA.N	HARV_001.20200702.IXOSCA.N.T.003	Negative	Ehrlichia muris-like
HARV_001	deciduousForest	-72.260096	42.424217	202.1	7/2/2020 18:28	HARV_001.20200702.IXOSCA.N	HARV_001.20200702.IXOSCA.N.T.003	Negative	Borrelia burgdorferi sensu lato
HARV_001	deciduousForest	-72.260096	42.424217	202.1	7/2/2020 18:28	HARV_001.20200702.IXOSCA.N	HARV_001.20200702.IXOSCA.N.T.001	Negative	Borrelia burgdorferi sensu lato
HARV_001	deciduousForest	-72.260096	42.424217	202.1	7/2/2020 18:28	HARV_001.20200702.IXOSCA.N	HARV_001.20200702.IXOSCA.N.T.001	Negative	Borrelia mayonii
HARV_001	deciduousForest	-72.260096	42.424217	202.1	7/2/2020 18:28	HARV_001.20200702.IXOSCA.N	HARV_001.20200702.IXOSCA.N.T.001	Negative	Ehrlichia muris-like
HARV_001	deciduousForest	-72.260096	42.424217	202.1	7/2/2020 18:28	HARV_001.20200702.IXOSCA.N	HARV_001.20200702.IXOSCA.N.T.002	Negative	Borrelia mayonii
HARV_001	deciduousForest	-72.260096	42.424217	202.1	7/2/2020 18:28	HARV_001.20200702.IXOSCA.N	HARV_001.20200702.IXOSCA.N.T.001	Negative	Borrelia sp.
HARV_001	deciduousForest	-72.260096	42.424217	202.1	7/2/2020 18:28	HARV_001.20200702.IXOSCA.N	HARV_001.20200702.IXOSCA.N.T.001	Negative	Babesia microti
HARV_001	deciduousForest	-72.260096	42.424217	202.1	7/2/2020 18:28	HARV_001.20200702.IXOSCA.N	HARV_001.20200702.IXOSCA.N.T.003	Negative	Borrelia mayonii
HARV_001	deciduousForest	-72.260096	42.424217	202.1	7/2/2020 18:28	HARV_001.20200702.IXOSCA.N	HARV_001.20200702.IXOSCA.N.T.001	Negative	Borrelia miyamotoi
HARV_001	deciduousForest	-72.260096	42.424217	202.1	7/26/2020 16:08	HARV_001.20200726.IXOSCA.N	HARV_001.20200726.IXOSCA.N.T.001	Negative	Borrelia mayonii
HARV_001	deciduousForest	-72.260096	42.424217	202.1	7/26/2020 16:08	HARV_001.20200726.IXOSCA.N	HARV_001.20200726.IXOSCA.N.T.001	Negative	Borrelia sp.
HARV_001	deciduousForest	-72.260096	42.424217	202.1	7/26/2020 16:08	HARV_001.20200726.IXOSCA.N	HARV_001.20200726.IXOSCA.N.T.001	Negative	Ehrlichia muris-like
HARV_001	deciduousForest	-72.260096	42.424217	202.1	7/26/2020 16:08	HARV_001.20200726.IXOSCA.N	HARV_001.20200726.IXOSCA.N.T.001	Negative	Borrelia burgdorferi sensu lato
HARV_001	deciduousForest	-72.260096	42.424217	202.1	7/26/2020 16:08	HARV_001.20200726.IXOSCA.N	HARV_001.20200726.IXOSCA.N.T.001	Negative	Babesia microti
HARV_001	deciduousForest	-72.260096	42.424217	202.1	7/26/2020 16:08	HARV_001.20200726.IXOSCA.N	HARV_001.20200726.IXOSCA.N.T.001	Negative	Borrelia miyamotoi
HARV_001	deciduousForest	-72.260096	42.424217	202.1	7/26/2020 16:08	HARV_001.20200726.IXOSCA.N	HARV_001.20200726.IXOSCA.N.T.001	Negative	Anaplasma phagocytophilum
HARV_002	deciduousForest	-72.259454	42.477231	187.7	6/26/2018 14:03	HARV_002.20180626.IXOSCA.N	HARV_002.20180626.IXOSCA.N.T.002	Negative	Ehrlichia muris-like
HARV_002	deciduousForest	-72.259454	42.477231	187.7	6/26/2018 14:03	HARV_002.20180626.IXOSCA.N	HARV_002.20180626.IXOSCA.N.T.002	Negative	Borrelia mayonii
HARV_002	deciduousForest	-72.259454	42.477231	187.7	6/26/2018 14:03	HARV_002.20180626.IXOSCA.N	HARV_002.20180626.IXOSCA.N.T.001	Negative	Borrelia miyamotoi
HARV_002	deciduousForest	-72.259454	42.477231	187.7	6/26/2018 14:03	HARV_002.20180626.IXOSCA.N	HARV_002.20180626.IXOSCA.N.T.001	Negative	Babesia microti
HARV_002	deciduousForest	-72.259454	42.477231	187.7	6/26/2018 14:03	HARV_002.20180626.IXOSCA.N	HARV_002.20180626.IXOSCA.N.T.002	Positive	Borrelia burgdorferi sensu lato
HARV_002	deciduousForest	-72.259454	42.477231	187.7	6/26/2018 14:03	HARV_002.20180626.IXOSCA.N	HARV_002.20180626.IXOSCA.N.T.001	Positive	Borrelia burgdorferi sensu lato
HARV_002	deciduousForest	-72.259454	42.477231	187.7	6/26/2018 14:03	HARV_002.20180626.IXOSCA.N	HARV_002.20180626.IXOSCA.N.T.001	Negative	Borrelia mayonii
HARV_002	deciduousForest	-72.259454	42.477231	187.7	6/26/2018 14:03	HARV_002.20180626.IXOSCA.N	HARV_002.20180626.IXOSCA.N.T.002	Negative	Borrelia miyamotoi
HARV_002	deciduousForest	-72.259454	42.477231	187.7	6/26/2018 14:03	HARV_002.20180626.IXOSCA.N	HARV_002.20180626.IXOSCA.N.T.001	Negative	Anaplasma phagocytophilum
HARV_002	deciduousForest	-72.259454	42.477231	187.7	6/26/2018 14:03	HARV_002.20180626.IXOSCA.N	HARV_002.20180626.IXOSCA.N.T.002	Negative	Babesia microti
HARV_002	deciduousForest	-72.259454	42.477231	187.7	6/26/2018 14:03	HARV_002.20180626.IXOSCA.N	HARV_002.20180626.IXOSCA.N.T.002	Positive	Borrelia sp.
HARV_002	deciduousForest	-72.259454	42.477231	187.7	6/26/2018 14:03	HARV_002.20180626.IXOSCA.N	HARV_002.20180626.IXOSCA.N.T.001	Positive	Borrelia sp.
HARV_002	deciduousForest	-72.259454	42.477231	187.7	6/26/2018 14:03	HARV_002.20180626.IXOSCA.N	HARV_002.20180626.IXOSCA.N.T.001	Negative	Ehrlichia muris-like
HARV_002	deciduousForest	-72.259454	42.477231	187.7	6/26/2018 14:03	HARV_002.20180626.IXOSCA.N	HARV_002.20180626.IXOSCA.N.T.002	Negative	Anaplasma phagocytophilum
HARV_002	deciduousForest	-72.259454	42.477231	187.7	7/16/2018 13:13	HARV_002.20180716.IXOSCA.N	HARV_002.20180716.IXOSCA.N.T.003	Negative	Borrelia sp.
HARV_002	deciduousForest	-72.259454	42.477231	187.7	7/16/2018 13:13	HARV_002.20180716.IXOSCA.N	HARV_002.20180716.IXOSCA.N.T.002	Negative	Anaplasma phagocytophilum
HARV_002	deciduousForest	-72.259454	42.477231	187.7	7/16/2018 13:13	HARV_002.20180716.IXOSCA.N	HARV_002.20180716.IXOSCA.N.T.002	Negative	Ehrlichia muris-like
HARV_002	deciduousForest	-72.259454	42.477231	187.7	7/16/2018 13:13	HARV_002.20180716.IXOSCA.N	HARV_002.20180716.IXOSCA.N.T.001	Negative	Borrelia miyamotoi
HARV_002	deciduousForest	-72.259454	42.477231	187.7	7/16/2018 13:13	HARV_002.20180716.IXOSCA.N	HARV_002.20180716.IXOSCA.N.T.001	Negative	Babesia microti
HARV_002	deciduousForest	-72.259454	42.477231	187.7	7/16/2018 13:13	HARV_002.20180716.IXOSCA.N	HARV_002.20180716.IXOSCA.N.T.001	Negative	Anaplasma phagocytophilum
HARV_002	deciduousForest	-72.259454	42.477231	187.7	7/16/2018 13:13	HARV_002.20180716.IXOSCA.N	HARV_002.20180716.IXOSCA.N.T.002	Negative	Borrelia miyamotoi
HARV_002	deciduousForest	-72.259454	42.477231	187.7	7/16/2018 13:13	HARV_002.20180716.IXOSCA.N	HARV_002.20180716.IXOSCA.N.T.002	Negative	Borrelia sp.
HARV_002	deciduousForest	-72.259454	42.477231	187.7	7/16/2018 13:13	HARV_002.20180716.IXOSCA.N	HARV_002.20180716.IXOSCA.N.T.004	Negative	Borrelia burgdorferi sensu lato
HARV_002	deciduousForest	-72.259454	42.477231	187.7	7/16/2018 13:13	HARV_002.20180716.IXOSCA.N	HARV_002.20180716.IXOSCA.N.T.003	Negative	Ehrlichia muris-like
HARV_002	deciduousForest	-72.259454	42.477231	187.7	7/16/2018 13:13	HARV_002.20180716.IXOSCA.N	HARV_002.20180716.IXOSCA.N.T.001	Negative	Ehrlichia muris-like
HARV_002	deciduousForest	-72.259454	42.477231	187.7	7/16/2018 13:13	HARV_002.20180716.IXOSCA.N	HARV_002.20180716.IXOSCA.N.T.004	Negative	Borrelia sp.
HARV_002	deciduousForest	-72.259454	42.477231	187.7	7/16/2018 13:13	HARV_002.20180716.IXOSCA.N	HARV_002.20180716.IXOSCA.N.T.003	Negative	Borrelia burgdorferi sensu lato
HARV_002	deciduousForest	-72.259454	42.477231	187.7	7/16/2018 13:13	HARV_002.20180716.IXOSCA.N	HARV_002.20180716.IXOSCA.N.T.002	Negative	Borrelia burgdorferi sensu lato
HARV_002	deciduousForest	-72.259454	42.477231	187.7	7/16/2018 13:13	HARV_002.20180716.IXOSCA.N	HARV_002.20180716.IXOSCA.N.T.001	Negative	Borrelia burgdorferi sensu lato
HARV_002	deciduousForest	-72.259454	42.477231	187.7	7/16/2018 13:13	HARV_002.20180716.IXOSCA.N	HARV_002.20180716.IXOSCA.N.T.003	Negative	Babesia microti
HARV_002	deciduousForest	-72.259454	42.477231	187.7	7/16/2018 13:13	HARV_002.20180716.IXOSCA.N	HARV_002.20180716.IXOSCA.N.T.004	Negative	Babesia microti
HARV_002	deciduousForest	-72.259454	42.477231	187.7	7/16/2018 13:13	HARV_002.20180716.IXOSCA.N	HARV_002.20180716.IXOSCA.N.T.002	Negative	Borrelia mayonii
HARV_002	deciduousForest	-72.259454	42.477231	187.7	7/16/2018 13:13	HARV_002.20180716.IXOSCA.N	HARV_002.20180716.IXOSCA.N.T.001	Negative	Borrelia sp.
HARV_002	deciduousForest	-72.259454	42.477231	187.7	7/16/2018 13:13	HARV_002.20180716.IXOSCA.N	HARV_002.20180716.IXOSCA.N.T.003	Negative	Borrelia miyamotoi
HARV_002	deciduousForest	-72.259454	42.477231	187.7	7/16/2018 13:13	HARV_002.20180716.IXOSCA.N	HARV_002.20180716.IXOSCA.N.T.003	Negative	Anaplasma phagocytophilum
HARV_002	deciduousForest	-72.259454	42.477231	187.7	7/16/2018 13:13	HARV_002.20180716.IXOSCA.N	HARV_002.20180716.IXOSCA.N.T.004	Negative	Ehrlichia muris-like
HARV_002	deciduousForest	-72.259454	42.477231	187.7	7/16/2018 13:13	HARV_002.20180716.IXOSCA.N	HARV_002.20180716.IXOSCA.N.T.002	Positive	Babesia microti
HARV_002	deciduousForest	-72.259454	42.477231	187.7	7/16/2018 13:13	HARV_002.20180716.IXOSCA.N	HARV_002.20180716.IXOSCA.N.T.001	Negative	Borrelia mayonii
HARV_002	deciduousForest	-72.259454	42.477231	187.7	7/16/2018 13:13	HARV_002.20180716.IXOSCA.N	HARV_002.20180716.IXOSCA.N.T.004	Negative	Anaplasma phagocytophilum
HARV_002	deciduousForest	-72.259454	42.477231	187.7	7/16/2018 13:13	HARV_002.20180716.IXOSCA.N	HARV_002.20180716.IXOSCA.N.T.003	Negative	Borrelia mayonii
HARV_002	deciduousForest	-72.259454	42.477231	187.7	7/16/2018 13:13	HARV_002.20180716.IXOSCA.N	HARV_002.20180716.IXOSCA.N.T.004	Negative	Borrelia mayonii
HARV_002	deciduousForest	-72.259454	42.477231	187.7	7/16/2018 13:13	HARV_002.20180716.IXOSCA.N	HARV_002.20180716.IXOSCA.N.T.004	Negative	Borrelia miyamotoi
HARV_002	deciduousForest	-72.259454	42.477231	187.7	8/27/2018 14:25	HARV_002.20180827.IXOSCA.N	HARV_002.20180827.IXOSCA.N.T.001	Negative	Anaplasma phagocytophilum
HARV_002	deciduousForest	-72.259454	42.477231	187.7	8/27/2018 14:25	HARV_002.20180827.IXOSCA.N	HARV_002.20180827.IXOSCA.N.T.002	Negative	Babesia microti
HARV_002	deciduousForest	-72.259454	42.477231	187.7	8/27/2018 14:25	HARV_002.20180827.IXOSCA.N	HARV_002.20180827.IXOSCA.N.T.002	Negative	Borrelia mayonii
HARV_002	deciduousForest	-72.259454	42.477231	187.7	8/27/2018 14:25	HARV_002.20180827.IXOSCA.N	HARV_002.20180827.IXOSCA.N.T.001	Negative	Borrelia mayonii
HARV_002	deciduousForest	-72.259454	42.477231	187.7	8/27/2018 14:25	HARV_002.20180827.IXOSCA.N	HARV_002.20180827.IXOSCA.N.T.001	Negative	Ehrlichia muris-like
HARV_002	deciduousForest	-72.259454	42.477231	187.7	8/27/2018 14:25	HARV_002.20180827.IXOSCA.N	HARV_002.20180827.IXOSCA.N.T.002	Negative	Borrelia burgdorferi sensu lato
HARV_002	deciduousForest	-72.259454	42.477231	187.7	8/27/2018 14:25	HARV_002.20180827.IXOSCA.N	HARV_002.20180827.IXOSCA.N.T.001	Positive	Borrelia miyamotoi
HARV_002	deciduousForest	-72.259454	42.477231	187.7	8/27/2018 14:25	HARV_002.20180827.IXOSCA.N	HARV_002.20180827.IXOSCA.N.T.001	Positive	Borrelia burgdorferi sensu lato
HARV_002	deciduousForest	-72.259454	42.477231	187.7	8/27/2018 14:25	HARV_002.20180827.IXOSCA.N	HARV_002.20180827.IXOSCA.N.T.001	Negative	Babesia microti
HARV_002	deciduousForest	-72.259454	42.477231	187.7	8/27/2018 14:25	HARV_002.20180827.IXOSCA.N	HARV_002.20180827.IXOSCA.N.T.001	Positive	Borrelia sp.
HARV_002	deciduousForest	-72.259454	42.477231	187.7	8/27/2018 14:25	HARV_002.20180827.IXOSCA.N	HARV_002.20180827.IXOSCA.N.T.002	Negative	Borrelia miyamotoi
HARV_002	deciduousForest	-72.259454	42.477231	187.7	8/27/2018 14:25	HARV_002.20180827.IXOSCA.N	HARV_002.20180827.IXOSCA.N.T.002	Negative	Anaplasma phagocytophilum
HARV_002	deciduousForest	-72.259454	42.477231	187.7	8/27/2018 14:25	HARV_002.20180827.IXOSCA.N	HARV_002.20180827.IXOSCA.N.T.002	Negative	Ehrlichia muris-like
HARV_002	deciduousForest	-72.259454	42.477231	187.7	8/27/2018 14:25	HARV_002.20180827.IXOSCA.N	HARV_002.20180827.IXOSCA.N.T.002	Negative	Borrelia sp.
HARV_002	deciduousForest	-72.259454	42.477231	187.7	9/20/2018 14:10	HARV_002.20180920.IXOSCA.N	HARV_002.20180920.IXOSCA.N.T.001	Negative	Borrelia sp.
HARV_002	deciduousForest	-72.259454	42.477231	187.7	9/20/2018 14:10	HARV_002.20180920.IXOSCA.N	HARV_002.20180920.IXOSCA.N.T.001	Negative	Borrelia miyamotoi
HARV_002	deciduousForest	-72.259454	42.477231	187.7	9/20/2018 14:10	HARV_002.20180920.IXOSCA.N	HARV_002.20180920.IXOSCA.N.T.001	Negative	Ehrlichia muris-like
HARV_002	deciduousForest	-72.259454	42.477231	187.7	9/20/2018 14:10	HARV_002.20180920.IXOSCA.N	HARV_002.20180920.IXOSCA.N.T.001	Negative	Borrelia burgdorferi sensu lato
HARV_002	deciduousForest	-72.259454	42.477231	187.7	9/20/2018 14:10	HARV_002.20180920.IXOSCA.N	HARV_002.20180920.IXOSCA.N.T.001	Negative	Babesia microti
HARV_002	deciduousForest	-72.259454	42.477231	187.7	9/20/2018 14:10	HARV_002.20180920.IXOSCA.N	HARV_002.20180920.IXOSCA.N.T.001	Negative	Borrelia mayonii
HARV_002	deciduousForest	-72.259454	42.477231	187.7	9/20/2018 14:10	HARV_002.20180920.IXOSCA.N	HARV_002.20180920.IXOSCA.N.T.001	Negative	Anaplasma phagocytophilum
HARV_002	deciduousForest	-72.259454	42.477231	187.7	6/5/2019 15:11	HARV_002.20190605.IXOSCA.N	HARV_002.20190605.IXOSCA.004	Negative	Borrelia sp.
HARV_002	deciduousForest	-72.259454	42.477231	187.7	6/5/2019 15:11	HARV_002.20190605.IXOSCA.N	HARV_002.20190605.IXOSCA.001	Negative	Borrelia miyamotoi
HARV_002	deciduousForest	-72.259454	42.477231	187.7	6/5/2019 15:11	HARV_002.20190605.IXOSCA.N	HARV_002.20190605.IXOSCA.004	Negative	Borrelia mayonii
HARV_002	deciduousForest	-72.259454	42.477231	187.7	6/5/2019 15:11	HARV_002.20190605.IXOSCA.N	HARV_002.20190605.IXOSCA.004	Negative	Anaplasma phagocytophilum
HARV_002	deciduousForest	-72.259454	42.477231	187.7	6/5/2019 15:11	HARV_002.20190605.IXOSCA.N	HARV_002.20190605.IXOSCA.001	Negative	Ehrlichia muris-like
HARV_002	deciduousForest	-72.259454	42.477231	187.7	6/5/2019 15:11	HARV_002.20190605.IXOSCA.N	HARV_002.20190605.IXOSCA.004	Negative	Babesia microti
HARV_002	deciduousForest	-72.259454	42.477231	187.7	6/5/2019 15:11	HARV_002.20190605.IXOSCA.N	HARV_002.20190605.IXOSCA.002	Negative	Ehrlichia muris-like
HARV_002	deciduousForest	-72.259454	42.477231	187.7	6/5/2019 15:11	HARV_002.20190605.IXOSCA.N	HARV_002.20190605.IXOSCA.003	Negative	Babesia microti
HARV_002	deciduousForest	-72.259454	42.477231	187.7	6/5/2019 15:11	HARV_002.20190605.IXOSCA.N	HARV_002.20190605.IXOSCA.004	Negative	Borrelia burgdorferi sensu lato
HARV_002	deciduousForest	-72.259454	42.477231	187.7	6/5/2019 15:11	HARV_002.20190605.IXOSCA.N	HARV_002.20190605.IXOSCA.004	Negative	Borrelia miyamotoi
HARV_002	deciduousForest	-72.259454	42.477231	187.7	6/5/2019 15:11	HARV_002.20190605.IXOSCA.N	HARV_002.20190605.IXOSCA.002	Negative	Anaplasma phagocytophilum
HARV_002	deciduousForest	-72.259454	42.477231	187.7	6/5/2019 15:11	HARV_002.20190605.IXOSCA.N	HARV_002.20190605.IXOSCA.003	Negative	Anaplasma phagocytophilum
HARV_002	deciduousForest	-72.259454	42.477231	187.7	6/5/2019 15:11	HARV_002.20190605.IXOSCA.N	HARV_002.20190605.IXOSCA.002	Negative	Borrelia burgdorferi sensu lato
HARV_002	deciduousForest	-72.259454	42.477231	187.7	6/5/2019 15:11	HARV_002.20190605.IXOSCA.N	HARV_002.20190605.IXOSCA.001	Negative	Anaplasma phagocytophilum
HARV_002	deciduousForest	-72.259454	42.477231	187.7	6/5/2019 15:11	HARV_002.20190605.IXOSCA.N	HARV_002.20190605.IXOSCA.002	Negative	Borrelia mayonii
HARV_002	deciduousForest	-72.259454	42.477231	187.7	6/5/2019 15:11	HARV_002.20190605.IXOSCA.N	HARV_002.20190605.IXOSCA.004	Negative	Ehrlichia muris-like
HARV_002	deciduousForest	-72.259454	42.477231	187.7	6/5/2019 15:11	HARV_002.20190605.IXOSCA.N	HARV_002.20190605.IXOSCA.001	Negative	Borrelia mayonii
HARV_002	deciduousForest	-72.259454	42.477231	187.7	6/5/2019 15:11	HARV_002.20190605.IXOSCA.N	HARV_002.20190605.IXOSCA.001	Positive	Borrelia burgdorferi sensu lato
[truncated: 85,081 more rows]
